# Supplementary material for: Rhythmic Mechanisms Governing CAM Photosynthesis in Kalanchoe fedtschenkoi: High-Resolution Temporal Transcriptomics
Source: Int J Mol Sci. 2026 Jan 29;27(3):1342. doi: 10.3390/ijms27031342 (PMC12897691; doi:10.3390/ijms27031342)
Supplement: Supplementary file 1 [file ijms-27-01342-s001.zip › Supplementary Table S1.xlsx]

## Sheet: CAM
Supplementary Table S1. Distribution of genes involved in CAM pathways, circadian clock signaling, and stomatal movement in Kalanchoe fedtschenkoi.
Kalanchoë_ID	Name	Description	Category
Kaladp0024s0122	β-CA	Beta carbonic anhydrase	LD only
Kaladp0034s0051	β-CA	Beta carbonic anhydrase	LD only
Kaladp0538s0011	β-CA	Beta carbonic anhydrase	LD only
Kaladp0050s0014	PPCK	Phosphoenolpyruvate carboxylase kinase	LD only
Kaladp0082s0192	PPCK	Phosphoenolpyruvate carboxylase kinase	LD only
Kaladp0604s0001	PPCK2	Phosphoenolpyruvate carboxylase kinase	LD only
Kaladp0011s0355	PEPC	Phosphoenolpyruvate carboxylase	LD only
Kaladp0011s1355	PEPC	Phosphoenolpyruvate carboxylase	LD only
Kaladp0095s0055	PEPC1	Phosphoenolpyruvate carboxylase 1	LD only
Kaladp0001s0257	MDH	Malate dehydrogenase	LD only
Kaladp0058s0569	MDH	Malate dehydrogenase	LD only
Kaladp0093s0088	MDH	Malate dehydrogenase	LD only
Kaladp0101s0012	MDH	Malate dehydrogenase	LD only
Kaladp0048s0850	ALMT	Tonoplast aluminum-activated malate transporter	LD only
Kaladp0062s0038	ALMT6	Tonoplast aluminum-activated malate transporter	LD only
Kaladp0073s0021	ALMT6	Tonoplast aluminum-activated malate transporter 6	LD only
Kaladp0011s0027	ALMT	Tonoplast aluminum-activated malate transporter	LD only
Kaladp0011s0028	ALMT	Tonoplast aluminum-activated malate transporter	LD only
Kaladp0039s0092	PPDK	Pyruvate, orthophosphate dikinase	LD only
Kaladp0076s0229	PPDK	Pyruvate, orthophosphate dikinase	LD only
Kaladp0060s0363	PPDK-RP	PPDK regulatory protein	LD only
Kaladp0037s0467	NAD-ME	NAD-dependent malic enzyme	LD only
Kaladp0063s0037	NAD-ME	NAD-dependent malic enzyme	LD only
Kaladp0018s0289	β-CA	Beta carbonic anhydrase	LD-LL
Kaladp0037s0517	PPCK1	Phosphoenolpyruvate carboxylase kinase	LD-LL
Kaladp0022s0111	MDH	Malate dehydrogenase	LD-LL
Kaladp0048s0189	MDH	Malate dehydrogenase	LD-LL
Kaladp0095s0052	MDH	Malate dehydrogenase	LD-LL
Kaladp0101s0211	MDH	Malate dehydrogenase	LD-LL
Kaladp0082s0194	MDH	Malate dehydrogenase	LD-LL
Kaladp1038s0012	MDH	Malate dehydrogenase	LD-LL
Kaladp0091s0013	ALMT	Tonoplast aluminum-activated malate transporter	LD-LL
Kaladp0042s0251	TDT	Tonoplast dicarboxylate transporter	LD-LL
Kaladp0010s0106	PPDK-RP	PPDK regulatory protein	LD-LL
Kaladp0001s0130	NAD-ME	NAD-dependent malic enzyme	LD-LL
Kaladp0092s0166	NADP-ME	NADP-malic enzyme	LD-LL
Kaladp0472s0027	NAD-ME	NAD-dependent malic enzyme	LD-LL
Kaladp0081s0140	β-CA	Beta carbonic anhydrase	LL only
Kaladp0095s0564	MDH	Malate dehydrogenase	LL only
Kaladp0018s0287	β-CA	Beta carbonic anhydrase	Other
Kaladp0081s0143	β-CA	Beta carbonic anhydrase	Other
Kaladp0048s0578	PEPC2	Phosphoenolpyruvate carboxylase 2	Other
Kaladp0062s0055	PEPC	Phosphoenolpyruvate carboxylase	Other
Kaladp0068s0169	MDH	Malate dehydrogenase	Other
Kaladp0024s0194	ALMT	Tonoplast aluminum-activated malate transporter	Other
Kaladp0050s0298	ALMT	Tonoplast aluminum-activated malate transporter	Other
Kaladp0007s0011	ALMT	Tonoplast aluminum-activated malate transporter	Other
Kaladp0087s0091	ALMT	Tonoplast aluminum-activated malate transporter	Other
Kaladp0093s0149	ALMT	Tonoplast aluminum-activated malate transporter	Other
Kaladp0023s0088	PEPCK	Phosphoenolpyruvate carboxykinase	Other
Kaladp0040s0194	PEPCK	Phosphoenolpyruvate carboxykinase	Other
Kaladp1116s0004	PEPCK	Phosphoenolpyruvate carboxykinase	Other
Kaladp0015s0134	NAD-ME	NAD-dependent malic enzyme	Other
Kaladp0024s0016	NADP-ME	NADP-malic enzyme	Other
Kaladp0033s0124	NAD-ME	NAD-dependent malic enzyme	Other
Kaladp0045s0427	NADP-ME	NADP-malic enzyme	Other

## Sheet: Circadian
Kalanchoë_ID	Name	Description	Category
Kaladp0082s0193	CRY2	CRYPTOCHROME 2	LD only
Kaladp0039s0298	PHYB	PHYTOCHROME B	LD only
Kaladp0040s0489	GI	GIGANTEA	LD only
Kaladp0033s0047	LUX	LUX ARRHYTHMO	LD only
Kaladp0058s0661	PRR3	PSEUDO-RESPONSE REGULATOR 3	LD only
Kaladp0032s0115	PRR5	PSEUDO-RESPONSE REGULATOR 5	LD only
Kaladp0101s0041	PRR7	PSEUDO-RESPONSE REGULATOR 7	LD only
Kaladp0032s0115	PRR9	PSEUDO-RESPONSE REGULATOR 9	LD only
Kaladp0809s0098	ZTL	ZEITLUPE	LD only
Kaladp0099s0129	LNK2	NIGHT LIGHT-INDUCIBLE AND CLOCK-REGULATED 2	LD only
Kaladp0016s0180	CKB4	CASEIN KINASE II BETA SUBUNIT 4	LD only
Kaladp0045s0206	ELF4	EARLY FLOWERING 4	LD only
Kaladp0060s0460	HY5	ELONGATED HYPOCOTYL 5	LD only
Kaladp0076s0198	JMJD5	LIGHT INSENSITIVE PERIOD1	LD only
Kaladp0056s0075	PRMT5	PROTEIN ARGININE METHYLTRANSFERASE 5	LD only
Kaladp0040s0680	SKIP	SNW/SKI-INTERACTING PROTEIN	LD only
Kaladp0071s0383	STIPL1	SPLICEOSOMAL TIMEKEEPER LOCUS1	LD only
Kaladp0040s0530	TEJ	POLY(ADP-RIBOSE) GLYCOHYDROLASE 1	LD only
Kaladp0071s0308	CRY1	CRYPTOCHROME 1	LD-LL
Kaladp0039s0732	ELF3	EARLY FLOWERING 3	LD-LL
Kaladp0036s0214	FKF1	FLAVIN-BINDING, KELCH REPEAT, F BOX 1	LD-LL
Kaladp0034s0172	PHYA	PHYTOCHROME A	LD-LL
Kaladp0496s0018	CCA1	CIRCADIAN CLOCK ASSOCIATED 1	LD-LL
Kaladp0066s0115	LHY1	LATE ELONGATED HYPOCOTYL 1	LD-LL
Kaladp0032s0054	CHE	CCA1 HIKING EXPEDITION	LD-LL
Kaladp0057s0097	PIF3	PHYTOCHROME INTERACTING FACTOR 3	LD-LL
Kaladp0040s0446	TOC1	TIMING OF CAB EXPRESSION 1	LD-LL
Kaladp0607s0046	LNK1	NIGHT LIGHT-INDUCIBLE AND CLOCK-REGULATED 1	LD-LL
Kaladp0574s0015	RVE1	REVEILLE 1	LD-LL
Kaladp0577s0020	RVE8	REVEILLE 8	LD-LL
Kaladp0048s0797	LWD1	LIGHT-REGULATED WD 1	LD-LL
Kaladp0011s0927	COP1	CONSTITUTIVE PHOTOMORPHOGENIC 1	Other
Kaladp0055s0349	RVE6	REVEILLE 6	Other
Kaladp0089s0025	FIO1	FIONA1	Other

## Sheet: Stomata
Kalanchoë_ID	Name	Description	Category
Kaladp0055s0506	AKT1	POTASSIUM TRANSPORTER 1	LD only
Kaladp0062s0038	ALMT9	ALUMINUM-ACTIVATED MALATE TRANSPORTER 9	LD only
Kaladp0055s0096	CPK6	CALCIUM-DEPENDENT PROTEIN KINASE 6	LD only
Kaladp0073s0100	HT1	HIGH LEAF TEMPERATURE 1	LD only
Kaladp0008s0789	KAT1	POTASSIUM CHANNEL IN ARABIDOPSIS THALIANA 1	LD only
Kaladp0016s0289	OST1	OPEN STOMATA 1	LD only
Kaladp0098s0188	OST2/AHA1	OPEN STOMATA 2	LD only
Kaladp0071s0248	PHOT1	PHOTOTROPIN 1	LD only
Kaladp0011s0443	ABI1	ABA INSENSITIVE 1	LD-LL
Kaladp0048s0509	ABI2	ABA INSENSITIVE 2	LD-LL
Kaladp0008s0304	AHA2	PLASMA MEMBRANE PROTON ATPASE 2	LD-LL
Kaladp0042s0341	CPK3	CALCIUM-DEPENDENT PROTEIN KINASE 3	LD-LL
Kaladp0033s0113	PHOT2	PHOTOTROPIN 2	LD-LL
Kaladp0008s0082	PYL9	PYRABACTIN RESISTANCE 1-LIKE 9	LD-LL
Kaladp0091s0013	QUAC1/ALMT12	QUICK-ACTIVATING ANION CHANNEL 1	LD-LL
Kaladp0050s0214	SLAC1	SLOW ANION CHANNEL-ASSOCIATED 1	LD-LL
Kaladp0043s0196	BAK1	BRI1-ASSOCIATED RECEPTOR KINASE	LL only
Kaladp0062s0090	BLUS1	BLUE LIGHT SIGNALING1	LL only
Kaladp0040s0351	CPK23	CALCIUM-DEPENDENT PROTEIN KINASE 23	Other
Kaladp0840s0007	KAT2	POTASSIUM CHANNEL IN ARABIDOPSIS THALIANA 2	Other
