# Supplementary material for: Rhythmic Mechanisms Governing CAM Photosynthesis in Kalanchoe fedtschenkoi: High-Resolution Temporal Transcriptomics
Source: Int J Mol Sci. 2026 Jan 29;27(3):1342. doi: 10.3390/ijms27031342 (PMC12897691; doi:10.3390/ijms27031342)
Supplement: Supplementary file 1 [file ijms-27-01342-s001.zip › Supplementary Table S2.xlsx]

## Sheet: CAM-Carb
Supplementary Table S2. Co-expression subnetwork of genes involved in CAM pathways, circadian clock signaling, and stomatal movement.
Name	Gene1	Gene2
PPCK1	Kaladp0037s0517	Kaladp0003s0085
PPCK1	Kaladp0037s0517	Kaladp0007s0074
PPCK1	Kaladp0037s0517	Kaladp0008s0072
PPCK1	Kaladp0037s0517	Kaladp0008s0155
PPCK1	Kaladp0037s0517	Kaladp0008s0481
PPCK1	Kaladp0037s0517	Kaladp0008s0502
PPCK1	Kaladp0037s0517	Kaladp0008s0687
PPCK1	Kaladp0037s0517	Kaladp0008s0836
PPCK1	Kaladp0037s0517	Kaladp0009s0043
PPCK1	Kaladp0037s0517	Kaladp0010s0191
PPCK1	Kaladp0037s0517	Kaladp0011s0106
PPCK1	Kaladp0037s0517	Kaladp0011s0242
PPCK1	Kaladp0037s0517	Kaladp0011s0585
PPCK1	Kaladp0037s0517	Kaladp0012s0083
PPCK1	Kaladp0037s0517	Kaladp0012s0103
PPCK1	Kaladp0037s0517	Kaladp0014s0029
PPCK1	Kaladp0037s0517	Kaladp0015s0067
PPCK1	Kaladp0037s0517	Kaladp0016s0050
PPCK1	Kaladp0037s0517	Kaladp0016s0126
PPCK1	Kaladp0037s0517	Kaladp0016s0223
PPCK1	Kaladp0037s0517	Kaladp0018s0080
PPCK1	Kaladp0037s0517	Kaladp0019s0039
PPCK1	Kaladp0037s0517	Kaladp0022s0159
PPCK1	Kaladp0037s0517	Kaladp0024s0284
PPCK1	Kaladp0037s0517	Kaladp0024s0559
PPCK1	Kaladp0037s0517	Kaladp0024s0615
PPCK1	Kaladp0037s0517	Kaladp0024s0965
PPCK1	Kaladp0037s0517	Kaladp0028s0055
PPCK1	Kaladp0037s0517	Kaladp0029s0111
PPCK1	Kaladp0037s0517	Kaladp0029s0149
PPCK1	Kaladp0037s0517	Kaladp0030s0014
PPCK1	Kaladp0037s0517	Kaladp0031s0157
PPCK1	Kaladp0037s0517	Kaladp0032s0028
PPCK1	Kaladp0037s0517	Kaladp0032s0142
PPCK1	Kaladp0037s0517	Kaladp0032s0310
PPCK1	Kaladp0037s0517	Kaladp0033s0162
PPCK1	Kaladp0037s0517	Kaladp0034s0080
PPCK1	Kaladp0037s0517	Kaladp0036s0160
PPCK1	Kaladp0037s0517	Kaladp0037s0168
PPCK1	Kaladp0037s0517	Kaladp0037s0236
PPCK1	Kaladp0037s0517	Kaladp0039s0169
PPCK1	Kaladp0037s0517	Kaladp0039s0298
PPCK1	Kaladp0037s0517	Kaladp0039s0304
PPCK1	Kaladp0037s0517	Kaladp0039s0331
PPCK1	Kaladp0037s0517	Kaladp0039s0508
PPCK1	Kaladp0037s0517	Kaladp0040s0388
PPCK1	Kaladp0037s0517	Kaladp0040s0664
PPCK1	Kaladp0037s0517	Kaladp0042s0079
PPCK1	Kaladp0037s0517	Kaladp0042s0332
PPCK1	Kaladp0037s0517	Kaladp0043s0019
PPCK1	Kaladp0037s0517	Kaladp0044s0052
PPCK1	Kaladp0037s0517	Kaladp0045s0122
PPCK1	Kaladp0037s0517	Kaladp0045s0260
PPCK1	Kaladp0037s0517	Kaladp0046s0013
PPCK1	Kaladp0037s0517	Kaladp0046s0091
PPCK1	Kaladp0037s0517	Kaladp0046s0109
PPCK1	Kaladp0037s0517	Kaladp0046s0181
PPCK1	Kaladp0037s0517	Kaladp0047s0184
PPCK1	Kaladp0037s0517	Kaladp0048s0351
PPCK1	Kaladp0037s0517	Kaladp0048s0418
PPCK1	Kaladp0037s0517	Kaladp0050s0287
PPCK1	Kaladp0037s0517	Kaladp0053s0168
PPCK1	Kaladp0037s0517	Kaladp0053s0225
PPCK1	Kaladp0037s0517	Kaladp0053s0243
PPCK1	Kaladp0037s0517	Kaladp0053s0322
PPCK1	Kaladp0037s0517	Kaladp0055s0045
PPCK1	Kaladp0037s0517	Kaladp0055s0164
PPCK1	Kaladp0037s0517	Kaladp0057s0084
PPCK1	Kaladp0037s0517	Kaladp0057s0099
PPCK1	Kaladp0037s0517	Kaladp0058s0541
PPCK1	Kaladp0037s0517	Kaladp0059s0221
PPCK1	Kaladp0037s0517	Kaladp0059s0342
PPCK1	Kaladp0037s0517	Kaladp0059s0361
PPCK1	Kaladp0037s0517	Kaladp0060s0054
PPCK1	Kaladp0037s0517	Kaladp0061s0070
PPCK1	Kaladp0037s0517	Kaladp0062s0118
PPCK1	Kaladp0037s0517	Kaladp0062s0144
PPCK1	Kaladp0037s0517	Kaladp0063s0022
PPCK1	Kaladp0037s0517	Kaladp0064s0082
PPCK1	Kaladp0037s0517	Kaladp0064s0097
PPCK1	Kaladp0037s0517	Kaladp0067s0009
PPCK1	Kaladp0037s0517	Kaladp0067s0196
PPCK1	Kaladp0037s0517	Kaladp0067s0264
PPCK1	Kaladp0037s0517	Kaladp0068s0117
PPCK1	Kaladp0037s0517	Kaladp0068s0329
PPCK1	Kaladp0037s0517	Kaladp0071s0033
PPCK1	Kaladp0037s0517	Kaladp0071s0066
PPCK1	Kaladp0037s0517	Kaladp0071s0107
PPCK1	Kaladp0037s0517	Kaladp0073s0129
PPCK1	Kaladp0037s0517	Kaladp0075s0070
PPCK1	Kaladp0037s0517	Kaladp0076s0119
PPCK1	Kaladp0037s0517	Kaladp0076s0159
PPCK1	Kaladp0037s0517	Kaladp0076s0255
PPCK1	Kaladp0037s0517	Kaladp0076s0256
PPCK1	Kaladp0037s0517	Kaladp0076s0259
PPCK1	Kaladp0037s0517	Kaladp0078s0028
PPCK1	Kaladp0037s0517	Kaladp0082s0101
PPCK1	Kaladp0037s0517	Kaladp0085s0131
PPCK1	Kaladp0037s0517	Kaladp0089s0090
PPCK1	Kaladp0037s0517	Kaladp0091s0024
PPCK1	Kaladp0037s0517	Kaladp0091s0110
PPCK1	Kaladp0037s0517	Kaladp0091s0144
PPCK1	Kaladp0037s0517	Kaladp0094s0035
PPCK1	Kaladp0037s0517	Kaladp0095s0060
PPCK1	Kaladp0037s0517	Kaladp0095s0532
PPCK1	Kaladp0037s0517	Kaladp0100s0082
PPCK1	Kaladp0037s0517	Kaladp0262s0035
PPCK1	Kaladp0037s0517	Kaladp0316s0003
PPCK1	Kaladp0037s0517	Kaladp0515s0014
PPCK1	Kaladp0037s0517	Kaladp0550s0046
PPCK1	Kaladp0037s0517	Kaladp0550s0073
PPCK1	Kaladp0037s0517	Kaladp0610s0013
PPCK1	Kaladp0037s0517	Kaladp0630s0034
PPCK1	Kaladp0037s0517	Kaladp0630s0049
PPCK1	Kaladp0037s0517	Kaladp0656s0001
PPCK1	Kaladp0037s0517	Kaladp0809s0093
PPCK1	Kaladp0037s0517	Kaladp1203s0004
PPCK1	Kaladp0037s0517	Kaladp1222s0048
PEPC1	Kaladp0095s0055	Kaladp0001s0303
PEPC1	Kaladp0095s0055	Kaladp0003s0110
PEPC1	Kaladp0095s0055	Kaladp0008s0078
PEPC1	Kaladp0095s0055	Kaladp0008s0228
PEPC1	Kaladp0095s0055	Kaladp0008s0296
PEPC1	Kaladp0095s0055	Kaladp0010s0054
PEPC1	Kaladp0095s0055	Kaladp0010s0134
PEPC1	Kaladp0095s0055	Kaladp0011s0016
PEPC1	Kaladp0095s0055	Kaladp0011s0172
PEPC1	Kaladp0095s0055	Kaladp0011s0646
PEPC1	Kaladp0095s0055	Kaladp0011s0945
PEPC1	Kaladp0095s0055	Kaladp0011s1006
PEPC1	Kaladp0095s0055	Kaladp0011s1217
PEPC1	Kaladp0095s0055	Kaladp0014s0011
PEPC1	Kaladp0095s0055	Kaladp0015s0022
PEPC1	Kaladp0095s0055	Kaladp0016s0247
PEPC1	Kaladp0095s0055	Kaladp0018s0137
PEPC1	Kaladp0095s0055	Kaladp0018s0229
PEPC1	Kaladp0095s0055	Kaladp0019s0105
PEPC1	Kaladp0095s0055	Kaladp0020s0059
PEPC1	Kaladp0095s0055	Kaladp0020s0170
PEPC1	Kaladp0095s0055	Kaladp0022s0177
PEPC1	Kaladp0095s0055	Kaladp0024s0120
PEPC1	Kaladp0095s0055	Kaladp0024s0306
PEPC1	Kaladp0095s0055	Kaladp0024s0369
PEPC1	Kaladp0095s0055	Kaladp0024s0372
PEPC1	Kaladp0095s0055	Kaladp0024s0469
PEPC1	Kaladp0095s0055	Kaladp0024s0724
PEPC1	Kaladp0095s0055	Kaladp0024s0930
PEPC1	Kaladp0095s0055	Kaladp0026s0039
PEPC1	Kaladp0095s0055	Kaladp0026s0055
PEPC1	Kaladp0095s0055	Kaladp0028s0084
PEPC1	Kaladp0095s0055	Kaladp0029s0059
PEPC1	Kaladp0095s0055	Kaladp0029s0072
PEPC1	Kaladp0095s0055	Kaladp0029s0102
PEPC1	Kaladp0095s0055	Kaladp0030s0108
PEPC1	Kaladp0095s0055	Kaladp0033s0245
PEPC1	Kaladp0095s0055	Kaladp0033s0318
PEPC1	Kaladp0095s0055	Kaladp0034s0159
PEPC1	Kaladp0095s0055	Kaladp0034s0225
PEPC1	Kaladp0095s0055	Kaladp0035s0082
PEPC1	Kaladp0095s0055	Kaladp0037s0305
PEPC1	Kaladp0095s0055	Kaladp0037s0356
PEPC1	Kaladp0095s0055	Kaladp0037s0372
PEPC1	Kaladp0095s0055	Kaladp0037s0495
PEPC1	Kaladp0095s0055	Kaladp0039s0115
PEPC1	Kaladp0095s0055	Kaladp0039s0578
PEPC1	Kaladp0095s0055	Kaladp0039s0753
PEPC1	Kaladp0095s0055	Kaladp0040s0072
PEPC1	Kaladp0095s0055	Kaladp0040s0085
PEPC1	Kaladp0095s0055	Kaladp0040s0109
PEPC1	Kaladp0095s0055	Kaladp0040s0507
PEPC1	Kaladp0095s0055	Kaladp0040s0654
PEPC1	Kaladp0095s0055	Kaladp0040s0750
PEPC1	Kaladp0095s0055	Kaladp0042s0081
PEPC1	Kaladp0095s0055	Kaladp0042s0385
PEPC1	Kaladp0095s0055	Kaladp0045s0118
PEPC1	Kaladp0095s0055	Kaladp0045s0129
PEPC1	Kaladp0095s0055	Kaladp0045s0346
PEPC1	Kaladp0095s0055	Kaladp0045s0387
PEPC1	Kaladp0095s0055	Kaladp0045s0394
PEPC1	Kaladp0095s0055	Kaladp0046s0115
PEPC1	Kaladp0095s0055	Kaladp0046s0129
PEPC1	Kaladp0095s0055	Kaladp0046s0243
PEPC1	Kaladp0095s0055	Kaladp0046s0245
PEPC1	Kaladp0095s0055	Kaladp0046s0330
PEPC1	Kaladp0095s0055	Kaladp0047s0165
PEPC1	Kaladp0095s0055	Kaladp0048s0276
PEPC1	Kaladp0095s0055	Kaladp0048s0426
PEPC1	Kaladp0095s0055	Kaladp0048s0662
PEPC1	Kaladp0095s0055	Kaladp0048s0950
PEPC1	Kaladp0095s0055	Kaladp0048s0966
PEPC1	Kaladp0095s0055	Kaladp0053s0390
PEPC1	Kaladp0095s0055	Kaladp0053s0636
PEPC1	Kaladp0095s0055	Kaladp0054s0005
PEPC1	Kaladp0095s0055	Kaladp0055s0096
PEPC1	Kaladp0095s0055	Kaladp0055s0107
PEPC1	Kaladp0095s0055	Kaladp0055s0320
PEPC1	Kaladp0095s0055	Kaladp0055s0478
PEPC1	Kaladp0095s0055	Kaladp0056s0048
PEPC1	Kaladp0095s0055	Kaladp0057s0038
PEPC1	Kaladp0095s0055	Kaladp0058s0471
PEPC1	Kaladp0095s0055	Kaladp0059s0021
PEPC1	Kaladp0095s0055	Kaladp0061s0095
PEPC1	Kaladp0095s0055	Kaladp0062s0206
PEPC1	Kaladp0095s0055	Kaladp0063s0006
PEPC1	Kaladp0095s0055	Kaladp0063s0016
PEPC1	Kaladp0095s0055	Kaladp0064s0004
PEPC1	Kaladp0095s0055	Kaladp0064s0074
PEPC1	Kaladp0095s0055	Kaladp0064s0162
PEPC1	Kaladp0095s0055	Kaladp0068s0375
PEPC1	Kaladp0095s0055	Kaladp0069s0010
PEPC1	Kaladp0095s0055	Kaladp0070s0020
PEPC1	Kaladp0095s0055	Kaladp0071s0067
PEPC1	Kaladp0095s0055	Kaladp0071s0116
PEPC1	Kaladp0095s0055	Kaladp0073s0120
PEPC1	Kaladp0095s0055	Kaladp0074s0056
PEPC1	Kaladp0095s0055	Kaladp0076s0008
PEPC1	Kaladp0095s0055	Kaladp0076s0125
PEPC1	Kaladp0095s0055	Kaladp0076s0242
PEPC1	Kaladp0095s0055	Kaladp0078s0025
PEPC1	Kaladp0095s0055	Kaladp0079s0166
PEPC1	Kaladp0095s0055	Kaladp0080s0067
PEPC1	Kaladp0095s0055	Kaladp0081s0025
PEPC1	Kaladp0095s0055	Kaladp0081s0297
PEPC1	Kaladp0095s0055	Kaladp0082s0158
PEPC1	Kaladp0095s0055	Kaladp0084s0021
PEPC1	Kaladp0095s0055	Kaladp0086s0007
PEPC1	Kaladp0095s0055	Kaladp0087s0185
PEPC1	Kaladp0095s0055	Kaladp0088s0032
PEPC1	Kaladp0095s0055	Kaladp0088s0044
PEPC1	Kaladp0095s0055	Kaladp0091s0030
PEPC1	Kaladp0095s0055	Kaladp0092s0187
PEPC1	Kaladp0095s0055	Kaladp0092s0228
PEPC1	Kaladp0095s0055	Kaladp0093s0038
PEPC1	Kaladp0095s0055	Kaladp0094s0013
PEPC1	Kaladp0095s0055	Kaladp0095s0103
PEPC1	Kaladp0095s0055	Kaladp0095s0124
PEPC1	Kaladp0095s0055	Kaladp0095s0462
PEPC1	Kaladp0095s0055	Kaladp0095s0632
PEPC1	Kaladp0095s0055	Kaladp0095s0666
PEPC1	Kaladp0095s0055	Kaladp0096s0055
PEPC1	Kaladp0095s0055	Kaladp0098s0193
PEPC1	Kaladp0095s0055	Kaladp0098s0249
PEPC1	Kaladp0095s0055	Kaladp0098s0273
PEPC1	Kaladp0095s0055	Kaladp0099s0081
PEPC1	Kaladp0095s0055	Kaladp0099s0135
PEPC1	Kaladp0095s0055	Kaladp0108s0006
PEPC1	Kaladp0095s0055	Kaladp0131s0033
PEPC1	Kaladp0095s0055	Kaladp0192s0033
PEPC1	Kaladp0095s0055	Kaladp0192s0049
PEPC1	Kaladp0095s0055	Kaladp0208s0003
PEPC1	Kaladp0095s0055	Kaladp0213s0005
PEPC1	Kaladp0095s0055	Kaladp0254s0008
PEPC1	Kaladp0095s0055	Kaladp0278s0015
PEPC1	Kaladp0095s0055	Kaladp0318s0007
PEPC1	Kaladp0095s0055	Kaladp0395s0031
PEPC1	Kaladp0095s0055	Kaladp0433s0005
PEPC1	Kaladp0095s0055	Kaladp0520s0007
PEPC1	Kaladp0095s0055	Kaladp0538s0008
PEPC1	Kaladp0095s0055	Kaladp0664s0002
PEPC1	Kaladp0095s0055	Kaladp0674s0017
PEPC1	Kaladp0095s0055	Kaladp0808s0018
PEPC1	Kaladp0095s0055	Kaladp0809s0066
PEPC1	Kaladp0095s0055	Kaladp0951s0002
PEPC1	Kaladp0095s0055	Kaladp1006s0008
PEPC1	Kaladp0095s0055	Kaladp1182s0007
PEPC1	Kaladp0095s0055	Kaladp1222s0075
PEPC1	Kaladp0095s0055	Kaladp1262s0005
PEPC1	Kaladp0095s0055	Kaladp1295s0033
PEPC1	Kaladp0095s0055	Kaladp1324s0001
MDH	Kaladp0082s0194	Kaladp0001s0026
MDH	Kaladp0082s0194	Kaladp0001s0041
MDH	Kaladp0082s0194	Kaladp0001s0075
MDH	Kaladp0082s0194	Kaladp0001s0079
MDH	Kaladp0082s0194	Kaladp0001s0130
MDH	Kaladp0082s0194	Kaladp0001s0166
MDH	Kaladp0082s0194	Kaladp0001s0191
MDH	Kaladp0082s0194	Kaladp0001s0234
MDH	Kaladp0082s0194	Kaladp0002s0029
MDH	Kaladp0082s0194	Kaladp0003s0045
MDH	Kaladp0082s0194	Kaladp0003s0133
MDH	Kaladp0082s0194	Kaladp0005s0057
MDH	Kaladp0082s0194	Kaladp0006s0013
MDH	Kaladp0082s0194	Kaladp0006s0031
MDH	Kaladp0082s0194	Kaladp0008s0026
MDH	Kaladp0082s0194	Kaladp0008s0123
MDH	Kaladp0082s0194	Kaladp0008s0165
MDH	Kaladp0082s0194	Kaladp0008s0228
MDH	Kaladp0082s0194	Kaladp0008s0354
MDH	Kaladp0082s0194	Kaladp0008s0372
MDH	Kaladp0082s0194	Kaladp0008s0517
MDH	Kaladp0082s0194	Kaladp0008s0530
MDH	Kaladp0082s0194	Kaladp0008s0805
MDH	Kaladp0082s0194	Kaladp0009s0061
MDH	Kaladp0082s0194	Kaladp0010s0054
MDH	Kaladp0082s0194	Kaladp0011s0054
MDH	Kaladp0082s0194	Kaladp0011s0244
MDH	Kaladp0082s0194	Kaladp0011s0249
MDH	Kaladp0082s0194	Kaladp0011s0256
MDH	Kaladp0082s0194	Kaladp0011s0357
MDH	Kaladp0082s0194	Kaladp0011s0358
MDH	Kaladp0082s0194	Kaladp0011s0377
MDH	Kaladp0082s0194	Kaladp0011s0390
MDH	Kaladp0082s0194	Kaladp0011s0563
MDH	Kaladp0082s0194	Kaladp0011s0575
MDH	Kaladp0082s0194	Kaladp0011s0685
MDH	Kaladp0082s0194	Kaladp0011s0700
MDH	Kaladp0082s0194	Kaladp0011s1107
MDH	Kaladp0082s0194	Kaladp0011s1128
MDH	Kaladp0082s0194	Kaladp0011s1367
MDH	Kaladp0082s0194	Kaladp0012s0034
MDH	Kaladp0082s0194	Kaladp0012s0115
MDH	Kaladp0082s0194	Kaladp0013s0036
MDH	Kaladp0082s0194	Kaladp0015s0108
MDH	Kaladp0082s0194	Kaladp0016s0036
MDH	Kaladp0082s0194	Kaladp0016s0040
MDH	Kaladp0082s0194	Kaladp0016s0119
MDH	Kaladp0082s0194	Kaladp0016s0312
MDH	Kaladp0082s0194	Kaladp0016s0325
MDH	Kaladp0082s0194	Kaladp0018s0037
MDH	Kaladp0082s0194	Kaladp0018s0112
MDH	Kaladp0082s0194	Kaladp0018s0126
MDH	Kaladp0082s0194	Kaladp0018s0158
MDH	Kaladp0082s0194	Kaladp0018s0201
MDH	Kaladp0082s0194	Kaladp0018s0203
MDH	Kaladp0082s0194	Kaladp0018s0215
MDH	Kaladp0082s0194	Kaladp0019s0052
MDH	Kaladp0082s0194	Kaladp0020s0114
MDH	Kaladp0082s0194	Kaladp0020s0116
MDH	Kaladp0082s0194	Kaladp0020s0161
MDH	Kaladp0082s0194	Kaladp0020s0162
MDH	Kaladp0082s0194	Kaladp0022s0026
MDH	Kaladp0082s0194	Kaladp0022s0172
MDH	Kaladp0082s0194	Kaladp0023s0025
MDH	Kaladp0082s0194	Kaladp0023s0070
MDH	Kaladp0082s0194	Kaladp0023s0101
MDH	Kaladp0082s0194	Kaladp0024s0096
MDH	Kaladp0082s0194	Kaladp0024s0118
MDH	Kaladp0082s0194	Kaladp0024s0136
MDH	Kaladp0082s0194	Kaladp0024s0155
MDH	Kaladp0082s0194	Kaladp0024s0297
MDH	Kaladp0082s0194	Kaladp0024s0435
MDH	Kaladp0082s0194	Kaladp0024s0571
MDH	Kaladp0082s0194	Kaladp0024s0685
MDH	Kaladp0082s0194	Kaladp0024s0740
MDH	Kaladp0082s0194	Kaladp0024s0768
MDH	Kaladp0082s0194	Kaladp0024s0960
MDH	Kaladp0082s0194	Kaladp0024s0966
MDH	Kaladp0082s0194	Kaladp0025s0004
MDH	Kaladp0082s0194	Kaladp0025s0007
MDH	Kaladp0082s0194	Kaladp0025s0025
MDH	Kaladp0082s0194	Kaladp0028s0014
MDH	Kaladp0082s0194	Kaladp0028s0047
MDH	Kaladp0082s0194	Kaladp0030s0082
MDH	Kaladp0082s0194	Kaladp0032s0277
MDH	Kaladp0082s0194	Kaladp0032s0342
MDH	Kaladp0082s0194	Kaladp0032s0455
MDH	Kaladp0082s0194	Kaladp0033s0070
MDH	Kaladp0082s0194	Kaladp0033s0236
MDH	Kaladp0082s0194	Kaladp0033s0237
MDH	Kaladp0082s0194	Kaladp0034s0007
MDH	Kaladp0082s0194	Kaladp0034s0146
MDH	Kaladp0082s0194	Kaladp0035s0012
MDH	Kaladp0082s0194	Kaladp0036s0009
MDH	Kaladp0082s0194	Kaladp0036s0048
MDH	Kaladp0082s0194	Kaladp0036s0148
MDH	Kaladp0082s0194	Kaladp0036s0259
MDH	Kaladp0082s0194	Kaladp0037s0150
MDH	Kaladp0082s0194	Kaladp0037s0163
MDH	Kaladp0082s0194	Kaladp0037s0206
MDH	Kaladp0082s0194	Kaladp0037s0248
MDH	Kaladp0082s0194	Kaladp0037s0296
MDH	Kaladp0082s0194	Kaladp0037s0301
MDH	Kaladp0082s0194	Kaladp0037s0311
MDH	Kaladp0082s0194	Kaladp0037s0346
MDH	Kaladp0082s0194	Kaladp0037s0416
MDH	Kaladp0082s0194	Kaladp0039s0099
MDH	Kaladp0082s0194	Kaladp0039s0119
MDH	Kaladp0082s0194	Kaladp0039s0379
MDH	Kaladp0082s0194	Kaladp0039s0451
MDH	Kaladp0082s0194	Kaladp0039s0463
MDH	Kaladp0082s0194	Kaladp0039s0503
MDH	Kaladp0082s0194	Kaladp0039s0530
MDH	Kaladp0082s0194	Kaladp0039s0548
MDH	Kaladp0082s0194	Kaladp0039s0614
MDH	Kaladp0082s0194	Kaladp0039s0628
MDH	Kaladp0082s0194	Kaladp0039s0764
MDH	Kaladp0082s0194	Kaladp0040s0135
MDH	Kaladp0082s0194	Kaladp0040s0140
MDH	Kaladp0082s0194	Kaladp0040s0342
MDH	Kaladp0082s0194	Kaladp0040s0396
MDH	Kaladp0082s0194	Kaladp0040s0404
MDH	Kaladp0082s0194	Kaladp0040s0438
MDH	Kaladp0082s0194	Kaladp0040s0445
MDH	Kaladp0082s0194	Kaladp0040s0446
MDH	Kaladp0082s0194	Kaladp0040s0458
MDH	Kaladp0082s0194	Kaladp0040s0528
MDH	Kaladp0082s0194	Kaladp0040s0575
MDH	Kaladp0082s0194	Kaladp0040s0604
MDH	Kaladp0082s0194	Kaladp0040s0712
MDH	Kaladp0082s0194	Kaladp0040s0732
MDH	Kaladp0082s0194	Kaladp0041s0017
MDH	Kaladp0082s0194	Kaladp0041s0038
MDH	Kaladp0082s0194	Kaladp0042s0161
MDH	Kaladp0082s0194	Kaladp0042s0164
MDH	Kaladp0082s0194	Kaladp0042s0362
MDH	Kaladp0082s0194	Kaladp0043s0096
MDH	Kaladp0082s0194	Kaladp0043s0168
MDH	Kaladp0082s0194	Kaladp0045s0118
MDH	Kaladp0082s0194	Kaladp0045s0185
MDH	Kaladp0082s0194	Kaladp0045s0259
MDH	Kaladp0082s0194	Kaladp0045s0428
MDH	Kaladp0082s0194	Kaladp0046s0009
MDH	Kaladp0082s0194	Kaladp0046s0175
MDH	Kaladp0082s0194	Kaladp0047s0036
MDH	Kaladp0082s0194	Kaladp0047s0069
MDH	Kaladp0082s0194	Kaladp0047s0101
MDH	Kaladp0082s0194	Kaladp0047s0187
MDH	Kaladp0082s0194	Kaladp0047s0209
MDH	Kaladp0082s0194	Kaladp0048s0060
MDH	Kaladp0082s0194	Kaladp0048s0119
MDH	Kaladp0082s0194	Kaladp0048s0241
MDH	Kaladp0082s0194	Kaladp0048s0345
MDH	Kaladp0082s0194	Kaladp0048s0426
MDH	Kaladp0082s0194	Kaladp0048s0469
MDH	Kaladp0082s0194	Kaladp0048s0484
MDH	Kaladp0082s0194	Kaladp0048s0529
MDH	Kaladp0082s0194	Kaladp0048s0540
MDH	Kaladp0082s0194	Kaladp0048s0588
MDH	Kaladp0082s0194	Kaladp0048s0786
MDH	Kaladp0082s0194	Kaladp0048s0855
MDH	Kaladp0082s0194	Kaladp0048s0922
MDH	Kaladp0082s0194	Kaladp0048s0941
MDH	Kaladp0082s0194	Kaladp0048s0943
MDH	Kaladp0082s0194	Kaladp0050s0007
MDH	Kaladp0082s0194	Kaladp0050s0096
MDH	Kaladp0082s0194	Kaladp0050s0099
MDH	Kaladp0082s0194	Kaladp0050s0218
MDH	Kaladp0082s0194	Kaladp0050s0252
MDH	Kaladp0082s0194	Kaladp0050s0313
MDH	Kaladp0082s0194	Kaladp0053s0073
MDH	Kaladp0082s0194	Kaladp0053s0092
MDH	Kaladp0082s0194	Kaladp0053s0166
MDH	Kaladp0082s0194	Kaladp0053s0401
MDH	Kaladp0082s0194	Kaladp0053s0407
MDH	Kaladp0082s0194	Kaladp0053s0423
MDH	Kaladp0082s0194	Kaladp0053s0469
MDH	Kaladp0082s0194	Kaladp0053s0488
MDH	Kaladp0082s0194	Kaladp0053s0621
MDH	Kaladp0082s0194	Kaladp0054s0069
MDH	Kaladp0082s0194	Kaladp0055s0078
MDH	Kaladp0082s0194	Kaladp0055s0094
MDH	Kaladp0082s0194	Kaladp0055s0126
MDH	Kaladp0082s0194	Kaladp0055s0131
MDH	Kaladp0082s0194	Kaladp0055s0143
MDH	Kaladp0082s0194	Kaladp0055s0170
MDH	Kaladp0082s0194	Kaladp0055s0171
MDH	Kaladp0082s0194	Kaladp0055s0282
MDH	Kaladp0082s0194	Kaladp0055s0306
MDH	Kaladp0082s0194	Kaladp0055s0383
MDH	Kaladp0082s0194	Kaladp0056s0058
MDH	Kaladp0082s0194	Kaladp0056s0127
MDH	Kaladp0082s0194	Kaladp0057s0036
MDH	Kaladp0082s0194	Kaladp0057s0039
MDH	Kaladp0082s0194	Kaladp0057s0065
MDH	Kaladp0082s0194	Kaladp0058s0016
MDH	Kaladp0082s0194	Kaladp0058s0142
MDH	Kaladp0082s0194	Kaladp0058s0336
MDH	Kaladp0082s0194	Kaladp0058s0530
MDH	Kaladp0082s0194	Kaladp0058s0545
MDH	Kaladp0082s0194	Kaladp0058s0572
MDH	Kaladp0082s0194	Kaladp0059s0105
MDH	Kaladp0082s0194	Kaladp0059s0179
MDH	Kaladp0082s0194	Kaladp0059s0212
MDH	Kaladp0082s0194	Kaladp0060s0196
MDH	Kaladp0082s0194	Kaladp0060s0266
MDH	Kaladp0082s0194	Kaladp0060s0341
MDH	Kaladp0082s0194	Kaladp0060s0363
MDH	Kaladp0082s0194	Kaladp0060s0450
MDH	Kaladp0082s0194	Kaladp0060s0453
MDH	Kaladp0082s0194	Kaladp0061s0077
MDH	Kaladp0082s0194	Kaladp0061s0081
MDH	Kaladp0082s0194	Kaladp0061s0091
MDH	Kaladp0082s0194	Kaladp0062s0078
MDH	Kaladp0082s0194	Kaladp0062s0214
MDH	Kaladp0082s0194	Kaladp0063s0037
MDH	Kaladp0082s0194	Kaladp0066s0034
MDH	Kaladp0082s0194	Kaladp0066s0076
MDH	Kaladp0082s0194	Kaladp0066s0110
MDH	Kaladp0082s0194	Kaladp0067s0018
MDH	Kaladp0082s0194	Kaladp0067s0032
MDH	Kaladp0082s0194	Kaladp0067s0104
MDH	Kaladp0082s0194	Kaladp0067s0137
MDH	Kaladp0082s0194	Kaladp0067s0202
MDH	Kaladp0082s0194	Kaladp0068s0023
MDH	Kaladp0082s0194	Kaladp0068s0029
MDH	Kaladp0082s0194	Kaladp0068s0035
MDH	Kaladp0082s0194	Kaladp0068s0090
MDH	Kaladp0082s0194	Kaladp0068s0280
MDH	Kaladp0082s0194	Kaladp0068s0380
MDH	Kaladp0082s0194	Kaladp0069s0108
MDH	Kaladp0082s0194	Kaladp0070s0095
MDH	Kaladp0082s0194	Kaladp0070s0114
MDH	Kaladp0082s0194	Kaladp0070s0123
MDH	Kaladp0082s0194	Kaladp0071s0048
MDH	Kaladp0082s0194	Kaladp0071s0055
MDH	Kaladp0082s0194	Kaladp0071s0067
MDH	Kaladp0082s0194	Kaladp0071s0101
MDH	Kaladp0082s0194	Kaladp0071s0133
MDH	Kaladp0082s0194	Kaladp0071s0134
MDH	Kaladp0082s0194	Kaladp0071s0161
MDH	Kaladp0082s0194	Kaladp0071s0294
MDH	Kaladp0082s0194	Kaladp0071s0416
MDH	Kaladp0082s0194	Kaladp0071s0438
MDH	Kaladp0082s0194	Kaladp0072s0072
MDH	Kaladp0082s0194	Kaladp0073s0092
MDH	Kaladp0082s0194	Kaladp0073s0112
MDH	Kaladp0082s0194	Kaladp0074s0023
MDH	Kaladp0082s0194	Kaladp0075s0009
MDH	Kaladp0082s0194	Kaladp0075s0050
MDH	Kaladp0082s0194	Kaladp0076s0135
MDH	Kaladp0082s0194	Kaladp0076s0253
MDH	Kaladp0082s0194	Kaladp0078s0015
MDH	Kaladp0082s0194	Kaladp0079s0037
MDH	Kaladp0082s0194	Kaladp0081s0171
MDH	Kaladp0082s0194	Kaladp0081s0235
MDH	Kaladp0082s0194	Kaladp0081s0264
MDH	Kaladp0082s0194	Kaladp0082s0081
MDH	Kaladp0082s0194	Kaladp0082s0135
MDH	Kaladp0082s0194	Kaladp0082s0140
MDH	Kaladp0082s0194	Kaladp0082s0158
MDH	Kaladp0082s0194	Kaladp0085s0034
MDH	Kaladp0082s0194	Kaladp0086s0017
MDH	Kaladp0082s0194	Kaladp0086s0051
MDH	Kaladp0082s0194	Kaladp0087s0025
MDH	Kaladp0082s0194	Kaladp0087s0143
MDH	Kaladp0082s0194	Kaladp0088s0086
MDH	Kaladp0082s0194	Kaladp0089s0068
MDH	Kaladp0082s0194	Kaladp0089s0120
MDH	Kaladp0082s0194	Kaladp0089s0121
MDH	Kaladp0082s0194	Kaladp0091s0117
MDH	Kaladp0082s0194	Kaladp0091s0158
MDH	Kaladp0082s0194	Kaladp0092s0064
MDH	Kaladp0082s0194	Kaladp0092s0094
MDH	Kaladp0082s0194	Kaladp0092s0148
MDH	Kaladp0082s0194	Kaladp0092s0154
MDH	Kaladp0082s0194	Kaladp0093s0135
MDH	Kaladp0082s0194	Kaladp0094s0013
MDH	Kaladp0082s0194	Kaladp0094s0045
MDH	Kaladp0082s0194	Kaladp0095s0070
MDH	Kaladp0082s0194	Kaladp0095s0327
MDH	Kaladp0082s0194	Kaladp0095s0437
MDH	Kaladp0082s0194	Kaladp0095s0460
MDH	Kaladp0082s0194	Kaladp0095s0463
MDH	Kaladp0082s0194	Kaladp0095s0578
MDH	Kaladp0082s0194	Kaladp0095s0588
MDH	Kaladp0082s0194	Kaladp0095s0637
MDH	Kaladp0082s0194	Kaladp0095s0677
MDH	Kaladp0082s0194	Kaladp0095s0703
MDH	Kaladp0082s0194	Kaladp0096s0079
MDH	Kaladp0082s0194	Kaladp0096s0089
MDH	Kaladp0082s0194	Kaladp0096s0118
MDH	Kaladp0082s0194	Kaladp0098s0211
MDH	Kaladp0082s0194	Kaladp0098s0226
MDH	Kaladp0082s0194	Kaladp0098s0272
MDH	Kaladp0082s0194	Kaladp0099s0026
MDH	Kaladp0082s0194	Kaladp0099s0027
MDH	Kaladp0082s0194	Kaladp0100s0033
MDH	Kaladp0082s0194	Kaladp0101s0067
MDH	Kaladp0082s0194	Kaladp0101s0098
MDH	Kaladp0082s0194	Kaladp0101s0294
MDH	Kaladp0082s0194	Kaladp0102s0084
MDH	Kaladp0082s0194	Kaladp0102s0090
MDH	Kaladp0082s0194	Kaladp0102s0142
MDH	Kaladp0082s0194	Kaladp0102s0144
MDH	Kaladp0082s0194	Kaladp0102s0155
MDH	Kaladp0082s0194	Kaladp0103s0020
MDH	Kaladp0082s0194	Kaladp0131s0014
MDH	Kaladp0082s0194	Kaladp0131s0017
MDH	Kaladp0082s0194	Kaladp0131s0033
MDH	Kaladp0082s0194	Kaladp0133s0001
MDH	Kaladp0082s0194	Kaladp0167s0001
MDH	Kaladp0082s0194	Kaladp0172s0007
MDH	Kaladp0082s0194	Kaladp0172s0013
MDH	Kaladp0082s0194	Kaladp0208s0004
MDH	Kaladp0082s0194	Kaladp0255s0013
MDH	Kaladp0082s0194	Kaladp0266s0018
MDH	Kaladp0082s0194	Kaladp0329s0001
MDH	Kaladp0082s0194	Kaladp0351s0004
MDH	Kaladp0082s0194	Kaladp0374s0001
MDH	Kaladp0082s0194	Kaladp0393s0008
MDH	Kaladp0082s0194	Kaladp0395s0040
MDH	Kaladp0082s0194	Kaladp0403s0004
MDH	Kaladp0082s0194	Kaladp0427s0020
MDH	Kaladp0082s0194	Kaladp0433s0006
MDH	Kaladp0082s0194	Kaladp0439s0001
MDH	Kaladp0082s0194	Kaladp0442s0008
MDH	Kaladp0082s0194	Kaladp0457s0010
MDH	Kaladp0082s0194	Kaladp0459s0001
MDH	Kaladp0082s0194	Kaladp0481s0004
MDH	Kaladp0082s0194	Kaladp0490s0019
MDH	Kaladp0082s0194	Kaladp0496s0012
MDH	Kaladp0082s0194	Kaladp0515s0209
MDH	Kaladp0082s0194	Kaladp0520s0003
MDH	Kaladp0082s0194	Kaladp0532s0001
MDH	Kaladp0082s0194	Kaladp0550s0005
MDH	Kaladp0082s0194	Kaladp0607s0013
MDH	Kaladp0082s0194	Kaladp0607s0034
MDH	Kaladp0082s0194	Kaladp0630s0036
MDH	Kaladp0082s0194	Kaladp0666s0014
MDH	Kaladp0082s0194	Kaladp0671s0006
MDH	Kaladp0082s0194	Kaladp0778s0003
MDH	Kaladp0082s0194	Kaladp0809s0133
MDH	Kaladp0082s0194	Kaladp0836s0008
MDH	Kaladp0082s0194	Kaladp0840s0025
MDH	Kaladp0082s0194	Kaladp0868s0012
MDH	Kaladp0082s0194	Kaladp0878s0041
MDH	Kaladp0082s0194	Kaladp0911s0001
MDH	Kaladp0082s0194	Kaladp0912s0016
MDH	Kaladp0082s0194	Kaladp0921s0017
MDH	Kaladp0082s0194	Kaladp0926s0007
MDH	Kaladp0082s0194	Kaladp0926s0021
MDH	Kaladp0082s0194	Kaladp0955s0003
MDH	Kaladp0082s0194	Kaladp1006s0032
MDH	Kaladp0082s0194	Kaladp1047s0007
MDH	Kaladp0082s0194	Kaladp1201s0001
MDH	Kaladp0082s0194	Kaladp1221s0040
MDH	Kaladp0082s0194	Kaladp1222s0020
MDH	Kaladp0082s0194	Kaladp1314s0016
MDH	Kaladp0082s0194	Kaladp1319s0014
MDH	Kaladp0082s0194	Kaladp1319s0029
MDH	Kaladp0082s0194	Kaladp1321s0001
MDH	Kaladp0082s0194	Kaladp1324s0034
ALMT6	Kaladp0073s0021	Kaladp0011s0447
ALMT6	Kaladp0073s0021	Kaladp0011s0788
ALMT6	Kaladp0073s0021	Kaladp0011s1116
ALMT6	Kaladp0073s0021	Kaladp0024s0934
ALMT6	Kaladp0073s0021	Kaladp0033s0317
ALMT6	Kaladp0073s0021	Kaladp0040s0467
ALMT6	Kaladp0073s0021	Kaladp0046s0102
ALMT6	Kaladp0073s0021	Kaladp0047s0123
ALMT6	Kaladp0073s0021	Kaladp0053s0435
ALMT6	Kaladp0073s0021	Kaladp0055s0555
ALMT6	Kaladp0073s0021	Kaladp0060s0264
ALMT6	Kaladp0073s0021	Kaladp0062s0193
ALMT6	Kaladp0073s0021	Kaladp0076s0088
ALMT6	Kaladp0073s0021	Kaladp0079s0096
ALMT6	Kaladp0073s0021	Kaladp0081s0302
ALMT6	Kaladp0073s0021	Kaladp0085s0006
ALMT6	Kaladp0073s0021	Kaladp0089s0112
ALMT6	Kaladp0073s0021	Kaladp0093s0040
ALMT6	Kaladp0073s0021	Kaladp0095s0820
ALMT6	Kaladp0073s0021	Kaladp0098s0119
ALMT6	Kaladp0073s0021	Kaladp0099s0080
ALMT6	Kaladp0073s0021	Kaladp0101s0041
ALMT6	Kaladp0073s0021	Kaladp0131s0010
ALMT6	Kaladp0073s0021	Kaladp0213s0007
ALMT6	Kaladp0073s0021	Kaladp0418s0002
ALMT6	Kaladp0073s0021	Kaladp0433s0001
ALMT6	Kaladp0073s0021	Kaladp0515s0154
ALMT6	Kaladp0073s0021	Kaladp1006s0018
β-CA	Kaladp0538s0011	Kaladp0024s0121
β-CA	Kaladp0538s0011	Kaladp0024s0914
β-CA	Kaladp0538s0011	Kaladp0024s0944
β-CA	Kaladp0538s0011	Kaladp0045s0019
β-CA	Kaladp0538s0011	Kaladp0403s0010

## Sheet: CAM-Decarb
Name	Gene1	Gene2
TDT	Kaladp0042s0251	Kaladp0002s0097
TDT	Kaladp0042s0251	Kaladp0006s0071
TDT	Kaladp0042s0251	Kaladp0008s0303
TDT	Kaladp0042s0251	Kaladp0010s0144
TDT	Kaladp0042s0251	Kaladp0011s0234
TDT	Kaladp0042s0251	Kaladp0011s1094
TDT	Kaladp0042s0251	Kaladp0018s0220
TDT	Kaladp0042s0251	Kaladp0023s0080
TDT	Kaladp0042s0251	Kaladp0029s0091
TDT	Kaladp0042s0251	Kaladp0030s0106
TDT	Kaladp0042s0251	Kaladp0031s0132
TDT	Kaladp0042s0251	Kaladp0032s0395
TDT	Kaladp0042s0251	Kaladp0033s0118
TDT	Kaladp0042s0251	Kaladp0033s0269
TDT	Kaladp0042s0251	Kaladp0034s0052
TDT	Kaladp0042s0251	Kaladp0037s0350
TDT	Kaladp0042s0251	Kaladp0037s0392
TDT	Kaladp0042s0251	Kaladp0039s0478
TDT	Kaladp0042s0251	Kaladp0040s0332
TDT	Kaladp0042s0251	Kaladp0040s0506
TDT	Kaladp0042s0251	Kaladp0040s0573
TDT	Kaladp0042s0251	Kaladp0040s0577
TDT	Kaladp0042s0251	Kaladp0040s0671
TDT	Kaladp0042s0251	Kaladp0041s0013
TDT	Kaladp0042s0251	Kaladp0045s0072
TDT	Kaladp0042s0251	Kaladp0045s0288
TDT	Kaladp0042s0251	Kaladp0046s0101
TDT	Kaladp0042s0251	Kaladp0046s0127
TDT	Kaladp0042s0251	Kaladp0046s0236
TDT	Kaladp0042s0251	Kaladp0047s0130
TDT	Kaladp0042s0251	Kaladp0048s0098
TDT	Kaladp0042s0251	Kaladp0048s0716
TDT	Kaladp0042s0251	Kaladp0048s0844
TDT	Kaladp0042s0251	Kaladp0053s0044
TDT	Kaladp0042s0251	Kaladp0053s0626
TDT	Kaladp0042s0251	Kaladp0054s0040
TDT	Kaladp0042s0251	Kaladp0055s0328
TDT	Kaladp0042s0251	Kaladp0055s0360
TDT	Kaladp0042s0251	Kaladp0055s0459
TDT	Kaladp0042s0251	Kaladp0056s0044
TDT	Kaladp0042s0251	Kaladp0056s0138
TDT	Kaladp0042s0251	Kaladp0057s0051
TDT	Kaladp0042s0251	Kaladp0058s0024
TDT	Kaladp0042s0251	Kaladp0058s0073
TDT	Kaladp0042s0251	Kaladp0058s0206
TDT	Kaladp0042s0251	Kaladp0058s0603
TDT	Kaladp0042s0251	Kaladp0066s0079
TDT	Kaladp0042s0251	Kaladp0066s0114
TDT	Kaladp0042s0251	Kaladp0070s0050
TDT	Kaladp0042s0251	Kaladp0071s0153
TDT	Kaladp0042s0251	Kaladp0073s0061
TDT	Kaladp0042s0251	Kaladp0076s0178
TDT	Kaladp0042s0251	Kaladp0080s0163
TDT	Kaladp0042s0251	Kaladp0082s0054
TDT	Kaladp0042s0251	Kaladp0088s0071
TDT	Kaladp0042s0251	Kaladp0098s0203
TDT	Kaladp0042s0251	Kaladp0149s0001
TDT	Kaladp0042s0251	Kaladp0401s0004
TDT	Kaladp0042s0251	Kaladp0493s0008
TDT	Kaladp0042s0251	Kaladp0515s0040
TDT	Kaladp0042s0251	Kaladp0538s0019
TDT	Kaladp0042s0251	Kaladp0538s0023
TDT	Kaladp0042s0251	Kaladp0607s0046
TDT	Kaladp0042s0251	Kaladp0630s0008
TDT	Kaladp0042s0251	Kaladp0779s0004
TDT	Kaladp0042s0251	Kaladp0840s0013
TDT	Kaladp0042s0251	Kaladp0872s0038
TDT	Kaladp0042s0251	Kaladp0902s0015
TDT	Kaladp0042s0251	Kaladp1129s0018
TDT	Kaladp0042s0251	Kaladp1195s0001
PPDK	Kaladp0076s0229	Kaladp0001s0099
PPDK	Kaladp0076s0229	Kaladp0003s0126
PPDK	Kaladp0076s0229	Kaladp0006s0069
PPDK	Kaladp0076s0229	Kaladp0008s0222
PPDK	Kaladp0076s0229	Kaladp0008s0614
PPDK	Kaladp0076s0229	Kaladp0008s0914
PPDK	Kaladp0076s0229	Kaladp0011s0114
PPDK	Kaladp0076s0229	Kaladp0011s0184
PPDK	Kaladp0076s0229	Kaladp0011s0290
PPDK	Kaladp0076s0229	Kaladp0011s0686
PPDK	Kaladp0076s0229	Kaladp0011s1293
PPDK	Kaladp0076s0229	Kaladp0011s1303
PPDK	Kaladp0076s0229	Kaladp0018s0061
PPDK	Kaladp0076s0229	Kaladp0019s0045
PPDK	Kaladp0076s0229	Kaladp0023s0080
PPDK	Kaladp0076s0229	Kaladp0024s0117
PPDK	Kaladp0076s0229	Kaladp0024s0174
PPDK	Kaladp0076s0229	Kaladp0024s0486
PPDK	Kaladp0076s0229	Kaladp0024s0612
PPDK	Kaladp0076s0229	Kaladp0025s0039
PPDK	Kaladp0076s0229	Kaladp0029s0086
PPDK	Kaladp0076s0229	Kaladp0033s0269
PPDK	Kaladp0076s0229	Kaladp0034s0111
PPDK	Kaladp0076s0229	Kaladp0034s0193
PPDK	Kaladp0076s0229	Kaladp0036s0139
PPDK	Kaladp0076s0229	Kaladp0036s0150
PPDK	Kaladp0076s0229	Kaladp0039s0092
PPDK	Kaladp0076s0229	Kaladp0039s0127
PPDK	Kaladp0076s0229	Kaladp0039s0590
PPDK	Kaladp0076s0229	Kaladp0040s0671
PPDK	Kaladp0076s0229	Kaladp0042s0191
PPDK	Kaladp0076s0229	Kaladp0042s0252
PPDK	Kaladp0076s0229	Kaladp0042s0260
PPDK	Kaladp0076s0229	Kaladp0042s0261
PPDK	Kaladp0076s0229	Kaladp0042s0359
PPDK	Kaladp0076s0229	Kaladp0043s0142
PPDK	Kaladp0076s0229	Kaladp0045s0484
PPDK	Kaladp0076s0229	Kaladp0048s0124
PPDK	Kaladp0076s0229	Kaladp0048s0663
PPDK	Kaladp0076s0229	Kaladp0050s0255
PPDK	Kaladp0076s0229	Kaladp0052s0022
PPDK	Kaladp0076s0229	Kaladp0053s0038
PPDK	Kaladp0076s0229	Kaladp0053s0204
PPDK	Kaladp0076s0229	Kaladp0054s0014
PPDK	Kaladp0076s0229	Kaladp0054s0043
PPDK	Kaladp0076s0229	Kaladp0055s0222
PPDK	Kaladp0076s0229	Kaladp0055s0254
PPDK	Kaladp0076s0229	Kaladp0055s0291
PPDK	Kaladp0076s0229	Kaladp0058s0073
PPDK	Kaladp0076s0229	Kaladp0058s0206
PPDK	Kaladp0076s0229	Kaladp0058s0506
PPDK	Kaladp0076s0229	Kaladp0058s0603
PPDK	Kaladp0076s0229	Kaladp0060s0206
PPDK	Kaladp0076s0229	Kaladp0060s0243
PPDK	Kaladp0076s0229	Kaladp0060s0395
PPDK	Kaladp0076s0229	Kaladp0062s0176
PPDK	Kaladp0076s0229	Kaladp0064s0139
PPDK	Kaladp0076s0229	Kaladp0065s0031
PPDK	Kaladp0076s0229	Kaladp0068s0082
PPDK	Kaladp0076s0229	Kaladp0068s0235
PPDK	Kaladp0076s0229	Kaladp0076s0188
PPDK	Kaladp0076s0229	Kaladp0076s0193
PPDK	Kaladp0076s0229	Kaladp0079s0040
PPDK	Kaladp0076s0229	Kaladp0080s0009
PPDK	Kaladp0076s0229	Kaladp0082s0087
PPDK	Kaladp0076s0229	Kaladp0084s0049
PPDK	Kaladp0076s0229	Kaladp0088s0100
PPDK	Kaladp0076s0229	Kaladp0089s0061
PPDK	Kaladp0076s0229	Kaladp0090s0067
PPDK	Kaladp0076s0229	Kaladp0093s0003
PPDK	Kaladp0076s0229	Kaladp0094s0136
PPDK	Kaladp0076s0229	Kaladp0095s0226
PPDK	Kaladp0076s0229	Kaladp0095s0713
PPDK	Kaladp0076s0229	Kaladp0095s0804
PPDK	Kaladp0076s0229	Kaladp0096s0012
PPDK	Kaladp0076s0229	Kaladp0098s0038
PPDK	Kaladp0076s0229	Kaladp0098s0118
PPDK	Kaladp0076s0229	Kaladp0098s0152
PPDK	Kaladp0076s0229	Kaladp0098s0197
PPDK	Kaladp0076s0229	Kaladp0158s0003
PPDK	Kaladp0076s0229	Kaladp0225s0001
PPDK	Kaladp0076s0229	Kaladp0278s0030
PPDK	Kaladp0076s0229	Kaladp0399s0006
PPDK	Kaladp0076s0229	Kaladp0515s0085
PPDK	Kaladp0076s0229	Kaladp0516s0004
PPDK	Kaladp0076s0229	Kaladp0538s0023
PPDK	Kaladp0076s0229	Kaladp0566s0001
PPDK	Kaladp0076s0229	Kaladp0610s0014
PPDK	Kaladp0076s0229	Kaladp0651s0003
PPDK	Kaladp0076s0229	Kaladp0747s0004
PPDK	Kaladp0076s0229	Kaladp0964s0018
PPDK	Kaladp0076s0229	Kaladp1006s0025
PPDK	Kaladp0076s0229	Kaladp1006s0026
PPDK	Kaladp0076s0229	Kaladp1006s0027
PPDK	Kaladp0076s0229	Kaladp1154s0002
PPDK-RP	Kaladp0010s0106	Kaladp0008s0405
PPDK-RP	Kaladp0010s0106	Kaladp0011s0127
PPDK-RP	Kaladp0010s0106	Kaladp0011s0130
PPDK-RP	Kaladp0010s0106	Kaladp0011s0347
PPDK-RP	Kaladp0010s0106	Kaladp0011s1214
PPDK-RP	Kaladp0010s0106	Kaladp0016s0221
PPDK-RP	Kaladp0010s0106	Kaladp0016s0296
PPDK-RP	Kaladp0010s0106	Kaladp0021s0004
PPDK-RP	Kaladp0010s0106	Kaladp0021s0092
PPDK-RP	Kaladp0010s0106	Kaladp0021s0098
PPDK-RP	Kaladp0010s0106	Kaladp0022s0244
PPDK-RP	Kaladp0010s0106	Kaladp0024s0385
PPDK-RP	Kaladp0010s0106	Kaladp0024s0838
PPDK-RP	Kaladp0010s0106	Kaladp0031s0067
PPDK-RP	Kaladp0010s0106	Kaladp0037s0514
PPDK-RP	Kaladp0010s0106	Kaladp0039s0586
PPDK-RP	Kaladp0010s0106	Kaladp0040s0230
PPDK-RP	Kaladp0010s0106	Kaladp0040s0627
PPDK-RP	Kaladp0010s0106	Kaladp0040s0628
PPDK-RP	Kaladp0010s0106	Kaladp0042s0241
PPDK-RP	Kaladp0010s0106	Kaladp0048s0447
PPDK-RP	Kaladp0010s0106	Kaladp0055s0519
PPDK-RP	Kaladp0010s0106	Kaladp0058s0400
PPDK-RP	Kaladp0010s0106	Kaladp0059s0134
PPDK-RP	Kaladp0010s0106	Kaladp0059s0319
PPDK-RP	Kaladp0010s0106	Kaladp0061s0152
PPDK-RP	Kaladp0010s0106	Kaladp0061s0172
PPDK-RP	Kaladp0010s0106	Kaladp0062s0054
PPDK-RP	Kaladp0010s0106	Kaladp0062s0137
PPDK-RP	Kaladp0010s0106	Kaladp0067s0059
PPDK-RP	Kaladp0010s0106	Kaladp0067s0113
PPDK-RP	Kaladp0010s0106	Kaladp0071s0175
PPDK-RP	Kaladp0010s0106	Kaladp0071s0199
PPDK-RP	Kaladp0010s0106	Kaladp0080s0103
PPDK-RP	Kaladp0010s0106	Kaladp0081s0196
PPDK-RP	Kaladp0010s0106	Kaladp0085s0134
PPDK-RP	Kaladp0010s0106	Kaladp0089s0134
PPDK-RP	Kaladp0010s0106	Kaladp0093s0026
PPDK-RP	Kaladp0010s0106	Kaladp0093s0174
PPDK-RP	Kaladp0010s0106	Kaladp0095s0846
PPDK-RP	Kaladp0010s0106	Kaladp0098s0050
PPDK-RP	Kaladp0010s0106	Kaladp0102s0040
PPDK-RP	Kaladp0010s0106	Kaladp0335s0001
PPDK-RP	Kaladp0010s0106	Kaladp0771s0003
PPDK-RP	Kaladp0010s0106	Kaladp0868s0005
NADP-ME	Kaladp0092s0166	Kaladp0002s0118
NADP-ME	Kaladp0092s0166	Kaladp0008s0514
NADP-ME	Kaladp0092s0166	Kaladp0008s0841
NADP-ME	Kaladp0092s0166	Kaladp0024s0010
NADP-ME	Kaladp0092s0166	Kaladp0029s0139
NADP-ME	Kaladp0092s0166	Kaladp0031s0140
NADP-ME	Kaladp0092s0166	Kaladp0037s0489
NADP-ME	Kaladp0092s0166	Kaladp0040s0378
NADP-ME	Kaladp0092s0166	Kaladp0050s0211
NADP-ME	Kaladp0092s0166	Kaladp0060s0501
NADP-ME	Kaladp0092s0166	Kaladp0061s0094
NADP-ME	Kaladp0092s0166	Kaladp0062s0205
NADP-ME	Kaladp0092s0166	Kaladp0073s0039
NADP-ME	Kaladp0092s0166	Kaladp0083s0076
NADP-ME	Kaladp0092s0166	Kaladp0092s0083
NADP-ME	Kaladp0092s0166	Kaladp0095s0094
NADP-ME	Kaladp0092s0166	Kaladp0095s0568
NADP-ME	Kaladp0092s0166	Kaladp0100s0087
NADP-ME	Kaladp0092s0166	Kaladp0131s0024
NADP-ME	Kaladp0092s0166	Kaladp0152s0004
NADP-ME	Kaladp0092s0166	Kaladp0278s0022
NADP-ME	Kaladp0092s0166	Kaladp0490s0013
NADP-ME	Kaladp0092s0166	Kaladp0630s0008
NADP-ME	Kaladp0092s0166	Kaladp1319s0035

## Sheet: Circadian
Name	Gene1	Gene2
LHY1	Kaladp0066s0115	Kaladp0001s0273
LHY1	Kaladp0066s0115	Kaladp0005s0004
LHY1	Kaladp0066s0115	Kaladp0008s0514
LHY1	Kaladp0066s0115	Kaladp0008s0876
LHY1	Kaladp0066s0115	Kaladp0010s0036
LHY1	Kaladp0066s0115	Kaladp0010s0037
LHY1	Kaladp0066s0115	Kaladp0010s0082
LHY1	Kaladp0066s0115	Kaladp0011s0982
LHY1	Kaladp0066s0115	Kaladp0016s0071
LHY1	Kaladp0066s0115	Kaladp0016s0323
LHY1	Kaladp0066s0115	Kaladp0018s0187
LHY1	Kaladp0066s0115	Kaladp0018s0277
LHY1	Kaladp0066s0115	Kaladp0022s0168
LHY1	Kaladp0066s0115	Kaladp0024s0030
LHY1	Kaladp0066s0115	Kaladp0024s0978
LHY1	Kaladp0066s0115	Kaladp0032s0143
LHY1	Kaladp0066s0115	Kaladp0033s0101
LHY1	Kaladp0066s0115	Kaladp0039s0012
LHY1	Kaladp0066s0115	Kaladp0039s0441
LHY1	Kaladp0066s0115	Kaladp0039s0555
LHY1	Kaladp0066s0115	Kaladp0040s0353
LHY1	Kaladp0066s0115	Kaladp0040s0378
LHY1	Kaladp0066s0115	Kaladp0043s0177
LHY1	Kaladp0066s0115	Kaladp0043s0194
LHY1	Kaladp0066s0115	Kaladp0043s0207
LHY1	Kaladp0066s0115	Kaladp0047s0082
LHY1	Kaladp0066s0115	Kaladp0048s0608
LHY1	Kaladp0066s0115	Kaladp0050s0190
LHY1	Kaladp0066s0115	Kaladp0052s0025
LHY1	Kaladp0066s0115	Kaladp0054s0076
LHY1	Kaladp0066s0115	Kaladp0055s0163
LHY1	Kaladp0066s0115	Kaladp0055s0445
LHY1	Kaladp0066s0115	Kaladp0055s0446
LHY1	Kaladp0066s0115	Kaladp0058s0040
LHY1	Kaladp0066s0115	Kaladp0058s0170
LHY1	Kaladp0066s0115	Kaladp0058s0249
LHY1	Kaladp0066s0115	Kaladp0058s0272
LHY1	Kaladp0066s0115	Kaladp0058s0335
LHY1	Kaladp0066s0115	Kaladp0059s0064
LHY1	Kaladp0066s0115	Kaladp0059s0337
LHY1	Kaladp0066s0115	Kaladp0060s0039
LHY1	Kaladp0066s0115	Kaladp0060s0084
LHY1	Kaladp0066s0115	Kaladp0060s0254
LHY1	Kaladp0066s0115	Kaladp0060s0501
LHY1	Kaladp0066s0115	Kaladp0062s0205
LHY1	Kaladp0066s0115	Kaladp0064s0094
LHY1	Kaladp0066s0115	Kaladp0067s0211
LHY1	Kaladp0066s0115	Kaladp0068s0074
LHY1	Kaladp0066s0115	Kaladp0071s0129
LHY1	Kaladp0066s0115	Kaladp0073s0025
LHY1	Kaladp0066s0115	Kaladp0075s0034
LHY1	Kaladp0066s0115	Kaladp0079s0147
LHY1	Kaladp0066s0115	Kaladp0087s0022
LHY1	Kaladp0066s0115	Kaladp0087s0160
LHY1	Kaladp0066s0115	Kaladp0092s0111
LHY1	Kaladp0066s0115	Kaladp0092s0192
LHY1	Kaladp0066s0115	Kaladp0095s0094
LHY1	Kaladp0066s0115	Kaladp0095s0337
LHY1	Kaladp0066s0115	Kaladp0095s0806
LHY1	Kaladp0066s0115	Kaladp0096s0064
LHY1	Kaladp0066s0115	Kaladp0098s0112
LHY1	Kaladp0066s0115	Kaladp0208s0025
LHY1	Kaladp0066s0115	Kaladp0262s0013
LHY1	Kaladp0066s0115	Kaladp0278s0027
LHY1	Kaladp0066s0115	Kaladp0401s0002
LHY1	Kaladp0066s0115	Kaladp0496s0018
LHY1	Kaladp0066s0115	Kaladp0515s0184
LHY1	Kaladp0066s0115	Kaladp0517s0005
LHY1	Kaladp0066s0115	Kaladp0574s0015
LHY1	Kaladp0066s0115	Kaladp0577s0020
LHY1	Kaladp0066s0115	Kaladp0577s0021
LHY1	Kaladp0066s0115	Kaladp0845s0001
LHY1	Kaladp0066s0115	Kaladp0872s0032
LHY1	Kaladp0066s0115	Kaladp1310s0019
LHY1	Kaladp0066s0115	Kaladp1316s0001
CCA1	Kaladp0496s0018	Kaladp0005s0004
CCA1	Kaladp0496s0018	Kaladp0008s0514
CCA1	Kaladp0496s0018	Kaladp0011s0982
CCA1	Kaladp0496s0018	Kaladp0013s0037
CCA1	Kaladp0496s0018	Kaladp0018s0187
CCA1	Kaladp0496s0018	Kaladp0019s0036
CCA1	Kaladp0496s0018	Kaladp0024s0010
CCA1	Kaladp0496s0018	Kaladp0024s0511
CCA1	Kaladp0496s0018	Kaladp0024s0978
CCA1	Kaladp0496s0018	Kaladp0033s0101
CCA1	Kaladp0496s0018	Kaladp0039s0441
CCA1	Kaladp0496s0018	Kaladp0040s0353
CCA1	Kaladp0496s0018	Kaladp0040s0378
CCA1	Kaladp0496s0018	Kaladp0043s0177
CCA1	Kaladp0496s0018	Kaladp0046s0093
CCA1	Kaladp0496s0018	Kaladp0047s0082
CCA1	Kaladp0496s0018	Kaladp0047s0167
CCA1	Kaladp0496s0018	Kaladp0047s0213
CCA1	Kaladp0496s0018	Kaladp0048s0163
CCA1	Kaladp0496s0018	Kaladp0050s0253
CCA1	Kaladp0496s0018	Kaladp0052s0025
CCA1	Kaladp0496s0018	Kaladp0053s0625
CCA1	Kaladp0496s0018	Kaladp0054s0044
CCA1	Kaladp0496s0018	Kaladp0055s0163
CCA1	Kaladp0496s0018	Kaladp0055s0445
CCA1	Kaladp0496s0018	Kaladp0055s0446
CCA1	Kaladp0496s0018	Kaladp0057s0047
CCA1	Kaladp0496s0018	Kaladp0058s0249
CCA1	Kaladp0496s0018	Kaladp0059s0064
CCA1	Kaladp0496s0018	Kaladp0060s0084
CCA1	Kaladp0496s0018	Kaladp0062s0177
CCA1	Kaladp0496s0018	Kaladp0062s0205
CCA1	Kaladp0496s0018	Kaladp0064s0094
CCA1	Kaladp0496s0018	Kaladp0066s0115
CCA1	Kaladp0496s0018	Kaladp0067s0211
CCA1	Kaladp0496s0018	Kaladp0073s0039
CCA1	Kaladp0496s0018	Kaladp0075s0034
CCA1	Kaladp0496s0018	Kaladp0079s0147
CCA1	Kaladp0496s0018	Kaladp0081s0409
CCA1	Kaladp0496s0018	Kaladp0095s0094
CCA1	Kaladp0496s0018	Kaladp0095s0806
CCA1	Kaladp0496s0018	Kaladp0100s0087
CCA1	Kaladp0496s0018	Kaladp0131s0024
CCA1	Kaladp0496s0018	Kaladp0152s0004
CCA1	Kaladp0496s0018	Kaladp0278s0027
CCA1	Kaladp0496s0018	Kaladp0517s0005
CCA1	Kaladp0496s0018	Kaladp0574s0015
CCA1	Kaladp0496s0018	Kaladp0577s0020
CCA1	Kaladp0496s0018	Kaladp0577s0021
CCA1	Kaladp0496s0018	Kaladp0674s0098
CCA1	Kaladp0496s0018	Kaladp0773s0003
CCA1	Kaladp0496s0018	Kaladp0845s0001
CCA1	Kaladp0496s0018	Kaladp1072s0002
CCA1	Kaladp0496s0018	Kaladp1310s0019
TOC1	Kaladp0040s0446	Kaladp0001s0041
TOC1	Kaladp0040s0446	Kaladp0001s0079
TOC1	Kaladp0040s0446	Kaladp0001s0166
TOC1	Kaladp0040s0446	Kaladp0001s0191
TOC1	Kaladp0040s0446	Kaladp0001s0234
TOC1	Kaladp0040s0446	Kaladp0002s0029
TOC1	Kaladp0040s0446	Kaladp0003s0045
TOC1	Kaladp0040s0446	Kaladp0003s0095
TOC1	Kaladp0040s0446	Kaladp0003s0133
TOC1	Kaladp0040s0446	Kaladp0005s0014
TOC1	Kaladp0040s0446	Kaladp0005s0057
TOC1	Kaladp0040s0446	Kaladp0006s0013
TOC1	Kaladp0040s0446	Kaladp0006s0031
TOC1	Kaladp0040s0446	Kaladp0006s0082
TOC1	Kaladp0040s0446	Kaladp0008s0123
TOC1	Kaladp0040s0446	Kaladp0008s0165
TOC1	Kaladp0040s0446	Kaladp0008s0201
TOC1	Kaladp0040s0446	Kaladp0008s0354
TOC1	Kaladp0040s0446	Kaladp0008s0517
TOC1	Kaladp0040s0446	Kaladp0008s0530
TOC1	Kaladp0040s0446	Kaladp0008s0872
TOC1	Kaladp0040s0446	Kaladp0009s0061
TOC1	Kaladp0040s0446	Kaladp0011s0244
TOC1	Kaladp0040s0446	Kaladp0011s0249
TOC1	Kaladp0040s0446	Kaladp0011s0256
TOC1	Kaladp0040s0446	Kaladp0011s0306
TOC1	Kaladp0040s0446	Kaladp0011s0357
TOC1	Kaladp0040s0446	Kaladp0011s0377
TOC1	Kaladp0040s0446	Kaladp0011s0390
TOC1	Kaladp0040s0446	Kaladp0011s0563
TOC1	Kaladp0040s0446	Kaladp0011s0575
TOC1	Kaladp0040s0446	Kaladp0011s0622
TOC1	Kaladp0040s0446	Kaladp0011s0672
TOC1	Kaladp0040s0446	Kaladp0011s0700
TOC1	Kaladp0040s0446	Kaladp0011s1296
TOC1	Kaladp0040s0446	Kaladp0012s0092
TOC1	Kaladp0040s0446	Kaladp0013s0007
TOC1	Kaladp0040s0446	Kaladp0013s0036
TOC1	Kaladp0040s0446	Kaladp0015s0149
TOC1	Kaladp0040s0446	Kaladp0016s0036
TOC1	Kaladp0040s0446	Kaladp0016s0040
TOC1	Kaladp0040s0446	Kaladp0016s0230
TOC1	Kaladp0040s0446	Kaladp0016s0325
TOC1	Kaladp0040s0446	Kaladp0018s0201
TOC1	Kaladp0040s0446	Kaladp0018s0203
TOC1	Kaladp0040s0446	Kaladp0020s0114
TOC1	Kaladp0040s0446	Kaladp0020s0116
TOC1	Kaladp0040s0446	Kaladp0020s0161
TOC1	Kaladp0040s0446	Kaladp0020s0162
TOC1	Kaladp0040s0446	Kaladp0022s0172
TOC1	Kaladp0040s0446	Kaladp0023s0027
TOC1	Kaladp0040s0446	Kaladp0023s0101
TOC1	Kaladp0040s0446	Kaladp0024s0118
TOC1	Kaladp0040s0446	Kaladp0024s0136
TOC1	Kaladp0040s0446	Kaladp0024s0297
TOC1	Kaladp0040s0446	Kaladp0024s0435
TOC1	Kaladp0040s0446	Kaladp0024s0740
TOC1	Kaladp0040s0446	Kaladp0024s0769
TOC1	Kaladp0040s0446	Kaladp0024s0945
TOC1	Kaladp0040s0446	Kaladp0024s0966
TOC1	Kaladp0040s0446	Kaladp0025s0004
TOC1	Kaladp0040s0446	Kaladp0025s0007
TOC1	Kaladp0040s0446	Kaladp0025s0025
TOC1	Kaladp0040s0446	Kaladp0026s0060
TOC1	Kaladp0040s0446	Kaladp0027s0050
TOC1	Kaladp0040s0446	Kaladp0027s0071
TOC1	Kaladp0040s0446	Kaladp0028s0047
TOC1	Kaladp0040s0446	Kaladp0030s0082
TOC1	Kaladp0040s0446	Kaladp0031s0035
TOC1	Kaladp0040s0446	Kaladp0032s0029
TOC1	Kaladp0040s0446	Kaladp0032s0189
TOC1	Kaladp0040s0446	Kaladp0032s0277
TOC1	Kaladp0040s0446	Kaladp0033s0030
TOC1	Kaladp0040s0446	Kaladp0033s0070
TOC1	Kaladp0040s0446	Kaladp0033s0236
TOC1	Kaladp0040s0446	Kaladp0033s0237
TOC1	Kaladp0040s0446	Kaladp0034s0007
TOC1	Kaladp0040s0446	Kaladp0036s0048
TOC1	Kaladp0040s0446	Kaladp0037s0150
TOC1	Kaladp0040s0446	Kaladp0037s0206
TOC1	Kaladp0040s0446	Kaladp0037s0248
TOC1	Kaladp0040s0446	Kaladp0037s0296
TOC1	Kaladp0040s0446	Kaladp0037s0301
TOC1	Kaladp0040s0446	Kaladp0037s0311
TOC1	Kaladp0040s0446	Kaladp0038s0017
TOC1	Kaladp0040s0446	Kaladp0038s0141
TOC1	Kaladp0040s0446	Kaladp0039s0119
TOC1	Kaladp0040s0446	Kaladp0039s0192
TOC1	Kaladp0040s0446	Kaladp0039s0379
TOC1	Kaladp0040s0446	Kaladp0039s0417
TOC1	Kaladp0040s0446	Kaladp0039s0503
TOC1	Kaladp0040s0446	Kaladp0039s0566
TOC1	Kaladp0040s0446	Kaladp0039s0614
TOC1	Kaladp0040s0446	Kaladp0039s0752
TOC1	Kaladp0040s0446	Kaladp0040s0006
TOC1	Kaladp0040s0446	Kaladp0040s0140
TOC1	Kaladp0040s0446	Kaladp0040s0342
TOC1	Kaladp0040s0446	Kaladp0040s0404
TOC1	Kaladp0040s0446	Kaladp0040s0445
TOC1	Kaladp0040s0446	Kaladp0040s0458
TOC1	Kaladp0040s0446	Kaladp0040s0712
TOC1	Kaladp0040s0446	Kaladp0041s0017
TOC1	Kaladp0040s0446	Kaladp0042s0160
TOC1	Kaladp0040s0446	Kaladp0042s0161
TOC1	Kaladp0040s0446	Kaladp0042s0164
TOC1	Kaladp0040s0446	Kaladp0043s0096
TOC1	Kaladp0040s0446	Kaladp0043s0168
TOC1	Kaladp0040s0446	Kaladp0043s0219
TOC1	Kaladp0040s0446	Kaladp0045s0185
TOC1	Kaladp0040s0446	Kaladp0045s0428
TOC1	Kaladp0040s0446	Kaladp0045s0537
TOC1	Kaladp0040s0446	Kaladp0046s0009
TOC1	Kaladp0040s0446	Kaladp0046s0158
TOC1	Kaladp0040s0446	Kaladp0046s0175
TOC1	Kaladp0040s0446	Kaladp0046s0249
TOC1	Kaladp0040s0446	Kaladp0047s0036
TOC1	Kaladp0040s0446	Kaladp0047s0101
TOC1	Kaladp0040s0446	Kaladp0047s0209
TOC1	Kaladp0040s0446	Kaladp0048s0060
TOC1	Kaladp0040s0446	Kaladp0048s0119
TOC1	Kaladp0040s0446	Kaladp0048s0189
TOC1	Kaladp0040s0446	Kaladp0048s0484
TOC1	Kaladp0040s0446	Kaladp0048s0755
TOC1	Kaladp0040s0446	Kaladp0048s0905
TOC1	Kaladp0040s0446	Kaladp0048s0922
TOC1	Kaladp0040s0446	Kaladp0048s0943
TOC1	Kaladp0040s0446	Kaladp0050s0007
TOC1	Kaladp0040s0446	Kaladp0050s0099
TOC1	Kaladp0040s0446	Kaladp0050s0178
TOC1	Kaladp0040s0446	Kaladp0050s0218
TOC1	Kaladp0040s0446	Kaladp0050s0296
TOC1	Kaladp0040s0446	Kaladp0050s0313
TOC1	Kaladp0040s0446	Kaladp0053s0073
TOC1	Kaladp0040s0446	Kaladp0053s0092
TOC1	Kaladp0040s0446	Kaladp0053s0188
TOC1	Kaladp0040s0446	Kaladp0053s0401
TOC1	Kaladp0040s0446	Kaladp0053s0407
TOC1	Kaladp0040s0446	Kaladp0053s0423
TOC1	Kaladp0040s0446	Kaladp0053s0424
TOC1	Kaladp0040s0446	Kaladp0053s0436
TOC1	Kaladp0040s0446	Kaladp0053s0469
TOC1	Kaladp0040s0446	Kaladp0053s0577
TOC1	Kaladp0040s0446	Kaladp0053s0621
TOC1	Kaladp0040s0446	Kaladp0055s0078
TOC1	Kaladp0040s0446	Kaladp0055s0094
TOC1	Kaladp0040s0446	Kaladp0055s0126
TOC1	Kaladp0040s0446	Kaladp0055s0143
TOC1	Kaladp0040s0446	Kaladp0055s0282
TOC1	Kaladp0040s0446	Kaladp0055s0306
TOC1	Kaladp0040s0446	Kaladp0055s0383
TOC1	Kaladp0040s0446	Kaladp0055s0434
TOC1	Kaladp0040s0446	Kaladp0055s0473
TOC1	Kaladp0040s0446	Kaladp0056s0058
TOC1	Kaladp0040s0446	Kaladp0056s0127
TOC1	Kaladp0040s0446	Kaladp0057s0039
TOC1	Kaladp0040s0446	Kaladp0057s0065
TOC1	Kaladp0040s0446	Kaladp0058s0148
TOC1	Kaladp0040s0446	Kaladp0058s0186
TOC1	Kaladp0040s0446	Kaladp0058s0572
TOC1	Kaladp0040s0446	Kaladp0059s0317
TOC1	Kaladp0040s0446	Kaladp0060s0196
TOC1	Kaladp0040s0446	Kaladp0060s0207
TOC1	Kaladp0040s0446	Kaladp0060s0266
TOC1	Kaladp0040s0446	Kaladp0060s0363
TOC1	Kaladp0040s0446	Kaladp0060s0443
TOC1	Kaladp0040s0446	Kaladp0060s0450
TOC1	Kaladp0040s0446	Kaladp0060s0453
TOC1	Kaladp0040s0446	Kaladp0061s0058
TOC1	Kaladp0040s0446	Kaladp0061s0077
TOC1	Kaladp0040s0446	Kaladp0061s0081
TOC1	Kaladp0040s0446	Kaladp0062s0078
TOC1	Kaladp0040s0446	Kaladp0063s0058
TOC1	Kaladp0040s0446	Kaladp0064s0132
TOC1	Kaladp0040s0446	Kaladp0064s0163
TOC1	Kaladp0040s0446	Kaladp0066s0034
TOC1	Kaladp0040s0446	Kaladp0066s0110
TOC1	Kaladp0040s0446	Kaladp0067s0032
TOC1	Kaladp0040s0446	Kaladp0067s0048
TOC1	Kaladp0040s0446	Kaladp0067s0137
TOC1	Kaladp0040s0446	Kaladp0068s0023
TOC1	Kaladp0040s0446	Kaladp0068s0280
TOC1	Kaladp0040s0446	Kaladp0070s0095
TOC1	Kaladp0040s0446	Kaladp0070s0114
TOC1	Kaladp0040s0446	Kaladp0070s0123
TOC1	Kaladp0040s0446	Kaladp0071s0048
TOC1	Kaladp0040s0446	Kaladp0071s0101
TOC1	Kaladp0040s0446	Kaladp0071s0134
TOC1	Kaladp0040s0446	Kaladp0071s0179
TOC1	Kaladp0040s0446	Kaladp0071s0316
TOC1	Kaladp0040s0446	Kaladp0071s0438
TOC1	Kaladp0040s0446	Kaladp0073s0065
TOC1	Kaladp0040s0446	Kaladp0074s0023
TOC1	Kaladp0040s0446	Kaladp0074s0057
TOC1	Kaladp0040s0446	Kaladp0074s0081
TOC1	Kaladp0040s0446	Kaladp0075s0009
TOC1	Kaladp0040s0446	Kaladp0075s0050
TOC1	Kaladp0040s0446	Kaladp0076s0234
TOC1	Kaladp0040s0446	Kaladp0079s0037
TOC1	Kaladp0040s0446	Kaladp0079s0065
TOC1	Kaladp0040s0446	Kaladp0081s0171
TOC1	Kaladp0040s0446	Kaladp0082s0081
TOC1	Kaladp0040s0446	Kaladp0082s0192
TOC1	Kaladp0040s0446	Kaladp0082s0194
TOC1	Kaladp0040s0446	Kaladp0084s0042
TOC1	Kaladp0040s0446	Kaladp0085s0030
TOC1	Kaladp0040s0446	Kaladp0085s0034
TOC1	Kaladp0040s0446	Kaladp0087s0143
TOC1	Kaladp0040s0446	Kaladp0088s0086
TOC1	Kaladp0040s0446	Kaladp0089s0068
TOC1	Kaladp0040s0446	Kaladp0089s0120
TOC1	Kaladp0040s0446	Kaladp0089s0121
TOC1	Kaladp0040s0446	Kaladp0090s0030
TOC1	Kaladp0040s0446	Kaladp0091s0158
TOC1	Kaladp0040s0446	Kaladp0091s0177
TOC1	Kaladp0040s0446	Kaladp0092s0094
TOC1	Kaladp0040s0446	Kaladp0093s0131
TOC1	Kaladp0040s0446	Kaladp0094s0045
TOC1	Kaladp0040s0446	Kaladp0095s0173
TOC1	Kaladp0040s0446	Kaladp0095s0198
TOC1	Kaladp0040s0446	Kaladp0095s0460
TOC1	Kaladp0040s0446	Kaladp0095s0551
TOC1	Kaladp0040s0446	Kaladp0095s0588
TOC1	Kaladp0040s0446	Kaladp0095s0637
TOC1	Kaladp0040s0446	Kaladp0095s0734
TOC1	Kaladp0040s0446	Kaladp0096s0047
TOC1	Kaladp0040s0446	Kaladp0096s0066
TOC1	Kaladp0040s0446	Kaladp0096s0089
TOC1	Kaladp0040s0446	Kaladp0098s0142
TOC1	Kaladp0040s0446	Kaladp0098s0226
TOC1	Kaladp0040s0446	Kaladp0099s0026
TOC1	Kaladp0040s0446	Kaladp0099s0101
TOC1	Kaladp0040s0446	Kaladp0100s0114
TOC1	Kaladp0040s0446	Kaladp0101s0067
TOC1	Kaladp0040s0446	Kaladp0101s0098
TOC1	Kaladp0040s0446	Kaladp0102s0020
TOC1	Kaladp0040s0446	Kaladp0102s0061
TOC1	Kaladp0040s0446	Kaladp0102s0085
TOC1	Kaladp0040s0446	Kaladp0102s0103
TOC1	Kaladp0040s0446	Kaladp0102s0142
TOC1	Kaladp0040s0446	Kaladp0102s0144
TOC1	Kaladp0040s0446	Kaladp0131s0014
TOC1	Kaladp0040s0446	Kaladp0131s0017
TOC1	Kaladp0040s0446	Kaladp0133s0001
TOC1	Kaladp0040s0446	Kaladp0167s0001
TOC1	Kaladp0040s0446	Kaladp0168s0011
TOC1	Kaladp0040s0446	Kaladp0208s0004
TOC1	Kaladp0040s0446	Kaladp0266s0018
TOC1	Kaladp0040s0446	Kaladp0329s0001
TOC1	Kaladp0040s0446	Kaladp0337s0011
TOC1	Kaladp0040s0446	Kaladp0351s0004
TOC1	Kaladp0040s0446	Kaladp0395s0040
TOC1	Kaladp0040s0446	Kaladp0427s0020
TOC1	Kaladp0040s0446	Kaladp0427s0037
TOC1	Kaladp0040s0446	Kaladp0439s0001
TOC1	Kaladp0040s0446	Kaladp0481s0004
TOC1	Kaladp0040s0446	Kaladp0490s0019
TOC1	Kaladp0040s0446	Kaladp0538s0009
TOC1	Kaladp0040s0446	Kaladp0538s0018
TOC1	Kaladp0040s0446	Kaladp0550s0005
TOC1	Kaladp0040s0446	Kaladp0577s0003
TOC1	Kaladp0040s0446	Kaladp0607s0013
TOC1	Kaladp0040s0446	Kaladp0607s0057
TOC1	Kaladp0040s0446	Kaladp0666s0014
TOC1	Kaladp0040s0446	Kaladp0671s0006
TOC1	Kaladp0040s0446	Kaladp0773s0010
TOC1	Kaladp0040s0446	Kaladp0778s0003
TOC1	Kaladp0040s0446	Kaladp0809s0133
TOC1	Kaladp0040s0446	Kaladp0836s0008
TOC1	Kaladp0040s0446	Kaladp0868s0012
TOC1	Kaladp0040s0446	Kaladp0878s0025
TOC1	Kaladp0040s0446	Kaladp0921s0017
TOC1	Kaladp0040s0446	Kaladp0926s0007
TOC1	Kaladp0040s0446	Kaladp0955s0003
TOC1	Kaladp0040s0446	Kaladp1006s0032
TOC1	Kaladp0040s0446	Kaladp1038s0010
TOC1	Kaladp0040s0446	Kaladp1071s0012
TOC1	Kaladp0040s0446	Kaladp1110s0001
TOC1	Kaladp0040s0446	Kaladp1221s0040
TOC1	Kaladp0040s0446	Kaladp1221s0047
TOC1	Kaladp0040s0446	Kaladp1262s0008
TOC1	Kaladp0040s0446	Kaladp1314s0016
TOC1	Kaladp0040s0446	Kaladp1321s0001
CHE	Kaladp0032s0054	Kaladp0001s0015
CHE	Kaladp0032s0054	Kaladp0001s0023
CHE	Kaladp0032s0054	Kaladp0001s0051
CHE	Kaladp0032s0054	Kaladp0001s0076
CHE	Kaladp0032s0054	Kaladp0001s0106
CHE	Kaladp0032s0054	Kaladp0001s0119
CHE	Kaladp0032s0054	Kaladp0001s0169
CHE	Kaladp0032s0054	Kaladp0001s0217
CHE	Kaladp0032s0054	Kaladp0001s0300
CHE	Kaladp0032s0054	Kaladp0002s0073
CHE	Kaladp0032s0054	Kaladp0002s0100
CHE	Kaladp0032s0054	Kaladp0003s0057
CHE	Kaladp0032s0054	Kaladp0003s0093
CHE	Kaladp0032s0054	Kaladp0003s0148
CHE	Kaladp0032s0054	Kaladp0004s0001
CHE	Kaladp0032s0054	Kaladp0004s0013
CHE	Kaladp0032s0054	Kaladp0005s0006
CHE	Kaladp0032s0054	Kaladp0005s0015
CHE	Kaladp0032s0054	Kaladp0006s0016
CHE	Kaladp0032s0054	Kaladp0006s0048
CHE	Kaladp0032s0054	Kaladp0006s0050
CHE	Kaladp0032s0054	Kaladp0006s0081
CHE	Kaladp0032s0054	Kaladp0008s0024
CHE	Kaladp0032s0054	Kaladp0008s0068
CHE	Kaladp0032s0054	Kaladp0008s0109
CHE	Kaladp0032s0054	Kaladp0008s0205
CHE	Kaladp0032s0054	Kaladp0008s0405
CHE	Kaladp0032s0054	Kaladp0008s0444
CHE	Kaladp0032s0054	Kaladp0008s0513
CHE	Kaladp0032s0054	Kaladp0008s0522
CHE	Kaladp0032s0054	Kaladp0008s0641
CHE	Kaladp0032s0054	Kaladp0008s0655
CHE	Kaladp0032s0054	Kaladp0008s0664
CHE	Kaladp0032s0054	Kaladp0008s0770
CHE	Kaladp0032s0054	Kaladp0008s0786
CHE	Kaladp0032s0054	Kaladp0008s0833
CHE	Kaladp0032s0054	Kaladp0008s0847
CHE	Kaladp0032s0054	Kaladp0008s0849
CHE	Kaladp0032s0054	Kaladp0008s0917
CHE	Kaladp0032s0054	Kaladp0009s0026
CHE	Kaladp0032s0054	Kaladp0009s0034
CHE	Kaladp0032s0054	Kaladp0010s0061
CHE	Kaladp0032s0054	Kaladp0010s0077
CHE	Kaladp0032s0054	Kaladp0010s0079
CHE	Kaladp0032s0054	Kaladp0010s0080
CHE	Kaladp0032s0054	Kaladp0010s0092
CHE	Kaladp0032s0054	Kaladp0010s0124
CHE	Kaladp0032s0054	Kaladp0011s0095
CHE	Kaladp0032s0054	Kaladp0011s0127
CHE	Kaladp0032s0054	Kaladp0011s0163
CHE	Kaladp0032s0054	Kaladp0011s0219
CHE	Kaladp0032s0054	Kaladp0011s0233
CHE	Kaladp0032s0054	Kaladp0011s0236
CHE	Kaladp0032s0054	Kaladp0011s0238
CHE	Kaladp0032s0054	Kaladp0011s0242
CHE	Kaladp0032s0054	Kaladp0011s0329
CHE	Kaladp0032s0054	Kaladp0011s0385
CHE	Kaladp0032s0054	Kaladp0011s0404
CHE	Kaladp0032s0054	Kaladp0011s0409
CHE	Kaladp0032s0054	Kaladp0011s0426
CHE	Kaladp0032s0054	Kaladp0011s0440
CHE	Kaladp0032s0054	Kaladp0011s0449
CHE	Kaladp0032s0054	Kaladp0011s0538
CHE	Kaladp0032s0054	Kaladp0011s0579
CHE	Kaladp0032s0054	Kaladp0011s0674
CHE	Kaladp0032s0054	Kaladp0011s0706
CHE	Kaladp0032s0054	Kaladp0011s0771
CHE	Kaladp0032s0054	Kaladp0011s0840
CHE	Kaladp0032s0054	Kaladp0011s0855
CHE	Kaladp0032s0054	Kaladp0011s0907
CHE	Kaladp0032s0054	Kaladp0011s0958
CHE	Kaladp0032s0054	Kaladp0011s0978
CHE	Kaladp0032s0054	Kaladp0011s1001
CHE	Kaladp0032s0054	Kaladp0011s1008
CHE	Kaladp0032s0054	Kaladp0011s1050
CHE	Kaladp0032s0054	Kaladp0011s1067
CHE	Kaladp0032s0054	Kaladp0011s1189
CHE	Kaladp0032s0054	Kaladp0011s1298
CHE	Kaladp0032s0054	Kaladp0011s1351
CHE	Kaladp0032s0054	Kaladp0011s1352
CHE	Kaladp0032s0054	Kaladp0012s0064
CHE	Kaladp0032s0054	Kaladp0012s0083
CHE	Kaladp0032s0054	Kaladp0015s0162
CHE	Kaladp0032s0054	Kaladp0016s0140
CHE	Kaladp0032s0054	Kaladp0016s0145
CHE	Kaladp0032s0054	Kaladp0016s0148
CHE	Kaladp0032s0054	Kaladp0016s0186
CHE	Kaladp0032s0054	Kaladp0016s0196
CHE	Kaladp0032s0054	Kaladp0016s0223
CHE	Kaladp0032s0054	Kaladp0016s0297
CHE	Kaladp0032s0054	Kaladp0017s0009
CHE	Kaladp0032s0054	Kaladp0018s0008
CHE	Kaladp0032s0054	Kaladp0018s0014
CHE	Kaladp0032s0054	Kaladp0018s0235
CHE	Kaladp0032s0054	Kaladp0018s0241
CHE	Kaladp0032s0054	Kaladp0018s0246
CHE	Kaladp0032s0054	Kaladp0018s0256
CHE	Kaladp0032s0054	Kaladp0018s0263
CHE	Kaladp0032s0054	Kaladp0018s0268
CHE	Kaladp0032s0054	Kaladp0018s0269
CHE	Kaladp0032s0054	Kaladp0019s0022
CHE	Kaladp0032s0054	Kaladp0020s0051
CHE	Kaladp0032s0054	Kaladp0020s0105
CHE	Kaladp0032s0054	Kaladp0021s0014
CHE	Kaladp0032s0054	Kaladp0021s0080
CHE	Kaladp0032s0054	Kaladp0022s0009
CHE	Kaladp0032s0054	Kaladp0022s0072
CHE	Kaladp0032s0054	Kaladp0022s0138
CHE	Kaladp0032s0054	Kaladp0022s0221
CHE	Kaladp0032s0054	Kaladp0023s0049
CHE	Kaladp0032s0054	Kaladp0023s0078
CHE	Kaladp0032s0054	Kaladp0024s0109
CHE	Kaladp0032s0054	Kaladp0024s0133
CHE	Kaladp0032s0054	Kaladp0024s0147
CHE	Kaladp0032s0054	Kaladp0024s0177
CHE	Kaladp0032s0054	Kaladp0024s0187
CHE	Kaladp0032s0054	Kaladp0024s0195
CHE	Kaladp0032s0054	Kaladp0024s0284
CHE	Kaladp0032s0054	Kaladp0024s0338
CHE	Kaladp0032s0054	Kaladp0024s0353
CHE	Kaladp0032s0054	Kaladp0024s0364
CHE	Kaladp0032s0054	Kaladp0024s0367
CHE	Kaladp0032s0054	Kaladp0024s0401
CHE	Kaladp0032s0054	Kaladp0024s0472
CHE	Kaladp0032s0054	Kaladp0024s0495
CHE	Kaladp0032s0054	Kaladp0024s0589
CHE	Kaladp0032s0054	Kaladp0024s0641
CHE	Kaladp0032s0054	Kaladp0024s0671
CHE	Kaladp0032s0054	Kaladp0024s0737
CHE	Kaladp0032s0054	Kaladp0024s0754
CHE	Kaladp0032s0054	Kaladp0024s0782
CHE	Kaladp0032s0054	Kaladp0024s0787
CHE	Kaladp0032s0054	Kaladp0024s0863
CHE	Kaladp0032s0054	Kaladp0024s0896
CHE	Kaladp0032s0054	Kaladp0024s0959
CHE	Kaladp0032s0054	Kaladp0025s0006
CHE	Kaladp0032s0054	Kaladp0026s0021
CHE	Kaladp0032s0054	Kaladp0026s0132
CHE	Kaladp0032s0054	Kaladp0026s0161
CHE	Kaladp0032s0054	Kaladp0027s0072
CHE	Kaladp0032s0054	Kaladp0029s0079
CHE	Kaladp0032s0054	Kaladp0029s0120
CHE	Kaladp0032s0054	Kaladp0029s0161
CHE	Kaladp0032s0054	Kaladp0030s0010
CHE	Kaladp0032s0054	Kaladp0030s0130
CHE	Kaladp0032s0054	Kaladp0031s0128
CHE	Kaladp0032s0054	Kaladp0031s0147
CHE	Kaladp0032s0054	Kaladp0031s0148
CHE	Kaladp0032s0054	Kaladp0032s0014
CHE	Kaladp0032s0054	Kaladp0032s0058
CHE	Kaladp0032s0054	Kaladp0032s0064
CHE	Kaladp0032s0054	Kaladp0032s0071
CHE	Kaladp0032s0054	Kaladp0032s0093
CHE	Kaladp0032s0054	Kaladp0032s0124
CHE	Kaladp0032s0054	Kaladp0032s0125
CHE	Kaladp0032s0054	Kaladp0032s0149
CHE	Kaladp0032s0054	Kaladp0032s0213
CHE	Kaladp0032s0054	Kaladp0032s0228
CHE	Kaladp0032s0054	Kaladp0032s0244
CHE	Kaladp0032s0054	Kaladp0033s0191
CHE	Kaladp0032s0054	Kaladp0033s0206
CHE	Kaladp0032s0054	Kaladp0033s0267
CHE	Kaladp0032s0054	Kaladp0034s0044
CHE	Kaladp0032s0054	Kaladp0034s0048
CHE	Kaladp0032s0054	Kaladp0034s0080
CHE	Kaladp0032s0054	Kaladp0034s0131
CHE	Kaladp0032s0054	Kaladp0034s0132
CHE	Kaladp0032s0054	Kaladp0034s0190
CHE	Kaladp0032s0054	Kaladp0034s0228
CHE	Kaladp0032s0054	Kaladp0035s0055
CHE	Kaladp0032s0054	Kaladp0036s0114
CHE	Kaladp0032s0054	Kaladp0036s0172
CHE	Kaladp0032s0054	Kaladp0036s0213
CHE	Kaladp0032s0054	Kaladp0036s0246
CHE	Kaladp0032s0054	Kaladp0036s0277
CHE	Kaladp0032s0054	Kaladp0036s0292
CHE	Kaladp0032s0054	Kaladp0037s0018
CHE	Kaladp0032s0054	Kaladp0037s0057
CHE	Kaladp0032s0054	Kaladp0037s0083
CHE	Kaladp0032s0054	Kaladp0037s0102
CHE	Kaladp0032s0054	Kaladp0037s0137
CHE	Kaladp0032s0054	Kaladp0037s0157
CHE	Kaladp0032s0054	Kaladp0037s0212
CHE	Kaladp0032s0054	Kaladp0037s0260
CHE	Kaladp0032s0054	Kaladp0037s0294
CHE	Kaladp0032s0054	Kaladp0037s0427
CHE	Kaladp0032s0054	Kaladp0037s0458
CHE	Kaladp0032s0054	Kaladp0038s0049
CHE	Kaladp0032s0054	Kaladp0038s0051
CHE	Kaladp0032s0054	Kaladp0039s0027
CHE	Kaladp0032s0054	Kaladp0039s0137
CHE	Kaladp0032s0054	Kaladp0039s0164
CHE	Kaladp0032s0054	Kaladp0039s0187
CHE	Kaladp0032s0054	Kaladp0039s0361
CHE	Kaladp0032s0054	Kaladp0039s0502
CHE	Kaladp0032s0054	Kaladp0039s0543
CHE	Kaladp0032s0054	Kaladp0039s0554
CHE	Kaladp0032s0054	Kaladp0039s0562
CHE	Kaladp0032s0054	Kaladp0039s0592
CHE	Kaladp0032s0054	Kaladp0039s0763
CHE	Kaladp0032s0054	Kaladp0040s0010
CHE	Kaladp0032s0054	Kaladp0040s0016
CHE	Kaladp0032s0054	Kaladp0040s0023
CHE	Kaladp0032s0054	Kaladp0040s0158
CHE	Kaladp0032s0054	Kaladp0040s0174
CHE	Kaladp0032s0054	Kaladp0040s0193
CHE	Kaladp0032s0054	Kaladp0040s0234
CHE	Kaladp0032s0054	Kaladp0040s0241
CHE	Kaladp0032s0054	Kaladp0040s0258
CHE	Kaladp0032s0054	Kaladp0040s0286
CHE	Kaladp0032s0054	Kaladp0040s0352
CHE	Kaladp0032s0054	Kaladp0040s0388
CHE	Kaladp0032s0054	Kaladp0040s0417
CHE	Kaladp0032s0054	Kaladp0040s0629
CHE	Kaladp0032s0054	Kaladp0040s0670
CHE	Kaladp0032s0054	Kaladp0040s0690
CHE	Kaladp0032s0054	Kaladp0040s0702
CHE	Kaladp0032s0054	Kaladp0042s0012
CHE	Kaladp0032s0054	Kaladp0042s0018
CHE	Kaladp0032s0054	Kaladp0042s0107
CHE	Kaladp0032s0054	Kaladp0042s0114
CHE	Kaladp0032s0054	Kaladp0042s0135
CHE	Kaladp0032s0054	Kaladp0042s0216
CHE	Kaladp0032s0054	Kaladp0042s0230
CHE	Kaladp0032s0054	Kaladp0042s0334
CHE	Kaladp0032s0054	Kaladp0042s0361
CHE	Kaladp0032s0054	Kaladp0043s0019
CHE	Kaladp0032s0054	Kaladp0043s0029
CHE	Kaladp0032s0054	Kaladp0043s0030
CHE	Kaladp0032s0054	Kaladp0043s0101
CHE	Kaladp0032s0054	Kaladp0043s0127
CHE	Kaladp0032s0054	Kaladp0043s0130
CHE	Kaladp0032s0054	Kaladp0043s0135
CHE	Kaladp0032s0054	Kaladp0043s0153
CHE	Kaladp0032s0054	Kaladp0043s0187
CHE	Kaladp0032s0054	Kaladp0043s0215
CHE	Kaladp0032s0054	Kaladp0043s0253
CHE	Kaladp0032s0054	Kaladp0043s0269
CHE	Kaladp0032s0054	Kaladp0043s0289
CHE	Kaladp0032s0054	Kaladp0044s0030
CHE	Kaladp0032s0054	Kaladp0044s0052
CHE	Kaladp0032s0054	Kaladp0045s0060
CHE	Kaladp0032s0054	Kaladp0045s0086
CHE	Kaladp0032s0054	Kaladp0045s0117
CHE	Kaladp0032s0054	Kaladp0045s0120
CHE	Kaladp0032s0054	Kaladp0045s0123
CHE	Kaladp0032s0054	Kaladp0045s0220
CHE	Kaladp0032s0054	Kaladp0045s0230
CHE	Kaladp0032s0054	Kaladp0045s0231
CHE	Kaladp0032s0054	Kaladp0045s0239
CHE	Kaladp0032s0054	Kaladp0045s0240
CHE	Kaladp0032s0054	Kaladp0045s0363
CHE	Kaladp0032s0054	Kaladp0045s0527
CHE	Kaladp0032s0054	Kaladp0046s0106
CHE	Kaladp0032s0054	Kaladp0046s0173
CHE	Kaladp0032s0054	Kaladp0046s0191
CHE	Kaladp0032s0054	Kaladp0046s0232
CHE	Kaladp0032s0054	Kaladp0046s0294
CHE	Kaladp0032s0054	Kaladp0046s0338
CHE	Kaladp0032s0054	Kaladp0047s0029
CHE	Kaladp0032s0054	Kaladp0047s0089
CHE	Kaladp0032s0054	Kaladp0047s0099
CHE	Kaladp0032s0054	Kaladp0047s0105
CHE	Kaladp0032s0054	Kaladp0047s0137
CHE	Kaladp0032s0054	Kaladp0048s0006
CHE	Kaladp0032s0054	Kaladp0048s0086
CHE	Kaladp0032s0054	Kaladp0048s0093
CHE	Kaladp0032s0054	Kaladp0048s0097
CHE	Kaladp0032s0054	Kaladp0048s0101
CHE	Kaladp0032s0054	Kaladp0048s0102
CHE	Kaladp0032s0054	Kaladp0048s0104
CHE	Kaladp0032s0054	Kaladp0048s0297
CHE	Kaladp0032s0054	Kaladp0048s0406
CHE	Kaladp0032s0054	Kaladp0048s0453
CHE	Kaladp0032s0054	Kaladp0048s0499
CHE	Kaladp0032s0054	Kaladp0048s0555
CHE	Kaladp0032s0054	Kaladp0048s0593
CHE	Kaladp0032s0054	Kaladp0048s0609
CHE	Kaladp0032s0054	Kaladp0048s0648
CHE	Kaladp0032s0054	Kaladp0048s0649
CHE	Kaladp0032s0054	Kaladp0048s0680
CHE	Kaladp0032s0054	Kaladp0048s0797
CHE	Kaladp0032s0054	Kaladp0048s0823
CHE	Kaladp0032s0054	Kaladp0048s0884
CHE	Kaladp0032s0054	Kaladp0048s0929
CHE	Kaladp0032s0054	Kaladp0050s0027
CHE	Kaladp0032s0054	Kaladp0050s0035
CHE	Kaladp0032s0054	Kaladp0050s0070
CHE	Kaladp0032s0054	Kaladp0050s0135
CHE	Kaladp0032s0054	Kaladp0050s0137
CHE	Kaladp0032s0054	Kaladp0050s0161
CHE	Kaladp0032s0054	Kaladp0050s0166
CHE	Kaladp0032s0054	Kaladp0050s0321
CHE	Kaladp0032s0054	Kaladp0050s0333
CHE	Kaladp0032s0054	Kaladp0051s0029
CHE	Kaladp0032s0054	Kaladp0051s0049
CHE	Kaladp0032s0054	Kaladp0051s0080
CHE	Kaladp0032s0054	Kaladp0051s0092
CHE	Kaladp0032s0054	Kaladp0051s0096
CHE	Kaladp0032s0054	Kaladp0051s0104
CHE	Kaladp0032s0054	Kaladp0052s0012
CHE	Kaladp0032s0054	Kaladp0052s0029
CHE	Kaladp0032s0054	Kaladp0053s0018
CHE	Kaladp0032s0054	Kaladp0053s0025
CHE	Kaladp0032s0054	Kaladp0053s0068
CHE	Kaladp0032s0054	Kaladp0053s0081
CHE	Kaladp0032s0054	Kaladp0053s0116
CHE	Kaladp0032s0054	Kaladp0053s0187
CHE	Kaladp0032s0054	Kaladp0053s0317
CHE	Kaladp0032s0054	Kaladp0053s0339
CHE	Kaladp0032s0054	Kaladp0053s0402
CHE	Kaladp0032s0054	Kaladp0053s0405
CHE	Kaladp0032s0054	Kaladp0053s0406
CHE	Kaladp0032s0054	Kaladp0053s0412
CHE	Kaladp0032s0054	Kaladp0053s0447
CHE	Kaladp0032s0054	Kaladp0053s0457
CHE	Kaladp0032s0054	Kaladp0053s0487
CHE	Kaladp0032s0054	Kaladp0053s0563
CHE	Kaladp0032s0054	Kaladp0053s0571
CHE	Kaladp0032s0054	Kaladp0053s0586
CHE	Kaladp0032s0054	Kaladp0053s0658
CHE	Kaladp0032s0054	Kaladp0054s0020
CHE	Kaladp0032s0054	Kaladp0055s0065
CHE	Kaladp0032s0054	Kaladp0055s0153
CHE	Kaladp0032s0054	Kaladp0055s0248
CHE	Kaladp0032s0054	Kaladp0055s0301
CHE	Kaladp0032s0054	Kaladp0055s0333
CHE	Kaladp0032s0054	Kaladp0055s0336
CHE	Kaladp0032s0054	Kaladp0055s0367
CHE	Kaladp0032s0054	Kaladp0055s0368
CHE	Kaladp0032s0054	Kaladp0055s0432
CHE	Kaladp0032s0054	Kaladp0055s0458
CHE	Kaladp0032s0054	Kaladp0056s0054
CHE	Kaladp0032s0054	Kaladp0056s0091
CHE	Kaladp0032s0054	Kaladp0056s0096
CHE	Kaladp0032s0054	Kaladp0056s0097
CHE	Kaladp0032s0054	Kaladp0056s0108
CHE	Kaladp0032s0054	Kaladp0056s0143
CHE	Kaladp0032s0054	Kaladp0057s0063
CHE	Kaladp0032s0054	Kaladp0057s0147
CHE	Kaladp0032s0054	Kaladp0058s0007
CHE	Kaladp0032s0054	Kaladp0058s0015
CHE	Kaladp0032s0054	Kaladp0058s0036
CHE	Kaladp0032s0054	Kaladp0058s0037
CHE	Kaladp0032s0054	Kaladp0058s0086
CHE	Kaladp0032s0054	Kaladp0058s0214
CHE	Kaladp0032s0054	Kaladp0058s0216
CHE	Kaladp0032s0054	Kaladp0058s0314
CHE	Kaladp0032s0054	Kaladp0058s0349
CHE	Kaladp0032s0054	Kaladp0058s0361
CHE	Kaladp0032s0054	Kaladp0058s0400
CHE	Kaladp0032s0054	Kaladp0058s0430
CHE	Kaladp0032s0054	Kaladp0058s0549
CHE	Kaladp0032s0054	Kaladp0058s0585
CHE	Kaladp0032s0054	Kaladp0058s0637
CHE	Kaladp0032s0054	Kaladp0059s0059
CHE	Kaladp0032s0054	Kaladp0059s0221
CHE	Kaladp0032s0054	Kaladp0059s0232
CHE	Kaladp0032s0054	Kaladp0059s0233
CHE	Kaladp0032s0054	Kaladp0059s0281
CHE	Kaladp0032s0054	Kaladp0059s0329
CHE	Kaladp0032s0054	Kaladp0059s0351
CHE	Kaladp0032s0054	Kaladp0059s0361
CHE	Kaladp0032s0054	Kaladp0060s0098
CHE	Kaladp0032s0054	Kaladp0060s0104
CHE	Kaladp0032s0054	Kaladp0060s0106
CHE	Kaladp0032s0054	Kaladp0060s0178
CHE	Kaladp0032s0054	Kaladp0060s0181
CHE	Kaladp0032s0054	Kaladp0060s0276
CHE	Kaladp0032s0054	Kaladp0060s0299
CHE	Kaladp0032s0054	Kaladp0060s0319
CHE	Kaladp0032s0054	Kaladp0060s0436
CHE	Kaladp0032s0054	Kaladp0060s0461
CHE	Kaladp0032s0054	Kaladp0060s0482
CHE	Kaladp0032s0054	Kaladp0060s0495
CHE	Kaladp0032s0054	Kaladp0061s0102
CHE	Kaladp0032s0054	Kaladp0061s0106
CHE	Kaladp0032s0054	Kaladp0061s0159
CHE	Kaladp0032s0054	Kaladp0061s0160
CHE	Kaladp0032s0054	Kaladp0061s0161
CHE	Kaladp0032s0054	Kaladp0062s0021
CHE	Kaladp0032s0054	Kaladp0062s0047
CHE	Kaladp0032s0054	Kaladp0062s0179
CHE	Kaladp0032s0054	Kaladp0063s0022
CHE	Kaladp0032s0054	Kaladp0063s0028
CHE	Kaladp0032s0054	Kaladp0063s0029
CHE	Kaladp0032s0054	Kaladp0064s0015
CHE	Kaladp0032s0054	Kaladp0064s0032
CHE	Kaladp0032s0054	Kaladp0064s0033
CHE	Kaladp0032s0054	Kaladp0064s0150
CHE	Kaladp0032s0054	Kaladp0065s0001
CHE	Kaladp0032s0054	Kaladp0065s0020
CHE	Kaladp0032s0054	Kaladp0067s0009
CHE	Kaladp0032s0054	Kaladp0067s0066
CHE	Kaladp0032s0054	Kaladp0067s0078
CHE	Kaladp0032s0054	Kaladp0067s0081
CHE	Kaladp0032s0054	Kaladp0067s0082
CHE	Kaladp0032s0054	Kaladp0067s0086
CHE	Kaladp0032s0054	Kaladp0067s0249
CHE	Kaladp0032s0054	Kaladp0067s0264
CHE	Kaladp0032s0054	Kaladp0067s0296
CHE	Kaladp0032s0054	Kaladp0068s0080
CHE	Kaladp0032s0054	Kaladp0068s0266
CHE	Kaladp0032s0054	Kaladp0068s0268
CHE	Kaladp0032s0054	Kaladp0068s0299
CHE	Kaladp0032s0054	Kaladp0068s0309
CHE	Kaladp0032s0054	Kaladp0068s0329
CHE	Kaladp0032s0054	Kaladp0069s0073
CHE	Kaladp0032s0054	Kaladp0069s0082
CHE	Kaladp0032s0054	Kaladp0069s0109
CHE	Kaladp0032s0054	Kaladp0070s0037
CHE	Kaladp0032s0054	Kaladp0070s0111
CHE	Kaladp0032s0054	Kaladp0070s0115
CHE	Kaladp0032s0054	Kaladp0070s0116
CHE	Kaladp0032s0054	Kaladp0071s0030
CHE	Kaladp0032s0054	Kaladp0071s0033
CHE	Kaladp0032s0054	Kaladp0071s0054
CHE	Kaladp0032s0054	Kaladp0071s0075
CHE	Kaladp0032s0054	Kaladp0071s0088
CHE	Kaladp0032s0054	Kaladp0071s0146
CHE	Kaladp0032s0054	Kaladp0071s0289
CHE	Kaladp0032s0054	Kaladp0071s0352
CHE	Kaladp0032s0054	Kaladp0071s0372
CHE	Kaladp0032s0054	Kaladp0071s0436
CHE	Kaladp0032s0054	Kaladp0072s0074
CHE	Kaladp0032s0054	Kaladp0072s0077
CHE	Kaladp0032s0054	Kaladp0076s0034
CHE	Kaladp0032s0054	Kaladp0076s0073
CHE	Kaladp0032s0054	Kaladp0076s0111
CHE	Kaladp0032s0054	Kaladp0076s0120
CHE	Kaladp0032s0054	Kaladp0076s0166
CHE	Kaladp0032s0054	Kaladp0076s0263
CHE	Kaladp0032s0054	Kaladp0076s0318
CHE	Kaladp0032s0054	Kaladp0076s0324
CHE	Kaladp0032s0054	Kaladp0076s0381
CHE	Kaladp0032s0054	Kaladp0076s0417
CHE	Kaladp0032s0054	Kaladp0079s0009
CHE	Kaladp0032s0054	Kaladp0079s0010
CHE	Kaladp0032s0054	Kaladp0079s0026
CHE	Kaladp0032s0054	Kaladp0079s0038
CHE	Kaladp0032s0054	Kaladp0079s0150
CHE	Kaladp0032s0054	Kaladp0080s0058
CHE	Kaladp0032s0054	Kaladp0080s0120
CHE	Kaladp0032s0054	Kaladp0081s0058
CHE	Kaladp0032s0054	Kaladp0081s0109
CHE	Kaladp0032s0054	Kaladp0081s0137
CHE	Kaladp0032s0054	Kaladp0081s0270
CHE	Kaladp0032s0054	Kaladp0081s0289
CHE	Kaladp0032s0054	Kaladp0081s0301
CHE	Kaladp0032s0054	Kaladp0081s0308
CHE	Kaladp0032s0054	Kaladp0082s0013
CHE	Kaladp0032s0054	Kaladp0083s0032
CHE	Kaladp0032s0054	Kaladp0083s0065
CHE	Kaladp0032s0054	Kaladp0084s0075
CHE	Kaladp0032s0054	Kaladp0084s0102
CHE	Kaladp0032s0054	Kaladp0085s0100
CHE	Kaladp0032s0054	Kaladp0085s0109
CHE	Kaladp0032s0054	Kaladp0085s0147
CHE	Kaladp0032s0054	Kaladp0087s0099
CHE	Kaladp0032s0054	Kaladp0088s0037
CHE	Kaladp0032s0054	Kaladp0088s0043
CHE	Kaladp0032s0054	Kaladp0088s0101
CHE	Kaladp0032s0054	Kaladp0089s0015
CHE	Kaladp0032s0054	Kaladp0089s0033
CHE	Kaladp0032s0054	Kaladp0089s0039
CHE	Kaladp0032s0054	Kaladp0089s0065
CHE	Kaladp0032s0054	Kaladp0089s0105
CHE	Kaladp0032s0054	Kaladp0089s0106
CHE	Kaladp0032s0054	Kaladp0091s0019
CHE	Kaladp0032s0054	Kaladp0091s0024
CHE	Kaladp0032s0054	Kaladp0091s0025
CHE	Kaladp0032s0054	Kaladp0091s0078
CHE	Kaladp0032s0054	Kaladp0091s0135
CHE	Kaladp0032s0054	Kaladp0092s0039
CHE	Kaladp0032s0054	Kaladp0092s0117
CHE	Kaladp0032s0054	Kaladp0092s0156
CHE	Kaladp0032s0054	Kaladp0092s0168
CHE	Kaladp0032s0054	Kaladp0092s0224
CHE	Kaladp0032s0054	Kaladp0093s0041
CHE	Kaladp0032s0054	Kaladp0093s0136
CHE	Kaladp0032s0054	Kaladp0094s0012
CHE	Kaladp0032s0054	Kaladp0094s0016
CHE	Kaladp0032s0054	Kaladp0094s0017
CHE	Kaladp0032s0054	Kaladp0094s0034
CHE	Kaladp0032s0054	Kaladp0094s0072
CHE	Kaladp0032s0054	Kaladp0094s0092
CHE	Kaladp0032s0054	Kaladp0094s0137
CHE	Kaladp0032s0054	Kaladp0095s0010
CHE	Kaladp0032s0054	Kaladp0095s0014
CHE	Kaladp0032s0054	Kaladp0095s0062
CHE	Kaladp0032s0054	Kaladp0095s0091
CHE	Kaladp0032s0054	Kaladp0095s0144
CHE	Kaladp0032s0054	Kaladp0095s0152
CHE	Kaladp0032s0054	Kaladp0095s0191
CHE	Kaladp0032s0054	Kaladp0095s0201
CHE	Kaladp0032s0054	Kaladp0095s0204
CHE	Kaladp0032s0054	Kaladp0095s0217
CHE	Kaladp0032s0054	Kaladp0095s0238
CHE	Kaladp0032s0054	Kaladp0095s0290
CHE	Kaladp0032s0054	Kaladp0095s0320
CHE	Kaladp0032s0054	Kaladp0095s0405
CHE	Kaladp0032s0054	Kaladp0095s0473
CHE	Kaladp0032s0054	Kaladp0095s0528
CHE	Kaladp0032s0054	Kaladp0095s0532
CHE	Kaladp0032s0054	Kaladp0095s0609
CHE	Kaladp0032s0054	Kaladp0095s0624
CHE	Kaladp0032s0054	Kaladp0095s0628
CHE	Kaladp0032s0054	Kaladp0095s0639
CHE	Kaladp0032s0054	Kaladp0095s0641
CHE	Kaladp0032s0054	Kaladp0095s0735
CHE	Kaladp0032s0054	Kaladp0095s0852
CHE	Kaladp0032s0054	Kaladp0096s0010
CHE	Kaladp0032s0054	Kaladp0096s0162
CHE	Kaladp0032s0054	Kaladp0098s0052
CHE	Kaladp0032s0054	Kaladp0098s0115
CHE	Kaladp0032s0054	Kaladp0098s0132
CHE	Kaladp0032s0054	Kaladp0098s0144
CHE	Kaladp0032s0054	Kaladp0098s0187
CHE	Kaladp0032s0054	Kaladp0098s0232
CHE	Kaladp0032s0054	Kaladp0099s0024
CHE	Kaladp0032s0054	Kaladp0099s0100
CHE	Kaladp0032s0054	Kaladp0100s0001
CHE	Kaladp0032s0054	Kaladp0100s0007
CHE	Kaladp0032s0054	Kaladp0100s0032
CHE	Kaladp0032s0054	Kaladp0100s0061
CHE	Kaladp0032s0054	Kaladp0100s0082
CHE	Kaladp0032s0054	Kaladp0101s0113
CHE	Kaladp0032s0054	Kaladp0101s0205
CHE	Kaladp0032s0054	Kaladp0101s0206
CHE	Kaladp0032s0054	Kaladp0101s0209
CHE	Kaladp0032s0054	Kaladp0101s0261
CHE	Kaladp0032s0054	Kaladp0101s0284
CHE	Kaladp0032s0054	Kaladp0101s0291
CHE	Kaladp0032s0054	Kaladp0102s0071
CHE	Kaladp0032s0054	Kaladp0102s0074
CHE	Kaladp0032s0054	Kaladp0102s0113
CHE	Kaladp0032s0054	Kaladp0103s0002
CHE	Kaladp0032s0054	Kaladp0103s0003
CHE	Kaladp0032s0054	Kaladp0131s0030
CHE	Kaladp0032s0054	Kaladp0154s0003
CHE	Kaladp0032s0054	Kaladp0171s0001
CHE	Kaladp0032s0054	Kaladp0192s0009
CHE	Kaladp0032s0054	Kaladp0192s0021
CHE	Kaladp0032s0054	Kaladp0208s0012
CHE	Kaladp0032s0054	Kaladp0208s0015
CHE	Kaladp0032s0054	Kaladp0254s0011
CHE	Kaladp0032s0054	Kaladp0255s0006
CHE	Kaladp0032s0054	Kaladp0262s0001
CHE	Kaladp0032s0054	Kaladp0262s0032
CHE	Kaladp0032s0054	Kaladp0262s0035
CHE	Kaladp0032s0054	Kaladp0278s0014
CHE	Kaladp0032s0054	Kaladp0325s0004
CHE	Kaladp0032s0054	Kaladp0393s0014
CHE	Kaladp0032s0054	Kaladp0395s0011
CHE	Kaladp0032s0054	Kaladp0395s0025
CHE	Kaladp0032s0054	Kaladp0395s0026
CHE	Kaladp0032s0054	Kaladp0395s0027
CHE	Kaladp0032s0054	Kaladp0417s0010
CHE	Kaladp0032s0054	Kaladp0442s0044
CHE	Kaladp0032s0054	Kaladp0442s0048
CHE	Kaladp0032s0054	Kaladp0472s0033
CHE	Kaladp0032s0054	Kaladp0472s0037
CHE	Kaladp0032s0054	Kaladp0488s0006
CHE	Kaladp0032s0054	Kaladp0490s0009
CHE	Kaladp0032s0054	Kaladp0500s0002
CHE	Kaladp0032s0054	Kaladp0515s0082
CHE	Kaladp0032s0054	Kaladp0515s0091
CHE	Kaladp0032s0054	Kaladp0515s0166
CHE	Kaladp0032s0054	Kaladp0550s0025
CHE	Kaladp0032s0054	Kaladp0550s0034
CHE	Kaladp0032s0054	Kaladp0550s0042
CHE	Kaladp0032s0054	Kaladp0567s0001
CHE	Kaladp0032s0054	Kaladp0587s0004
CHE	Kaladp0032s0054	Kaladp0607s0001
CHE	Kaladp0032s0054	Kaladp0607s0032
CHE	Kaladp0032s0054	Kaladp0608s0001
CHE	Kaladp0032s0054	Kaladp0630s0033
CHE	Kaladp0032s0054	Kaladp0630s0034
CHE	Kaladp0032s0054	Kaladp0630s0060
CHE	Kaladp0032s0054	Kaladp0666s0033
CHE	Kaladp0032s0054	Kaladp0674s0020
CHE	Kaladp0032s0054	Kaladp0674s0025
CHE	Kaladp0032s0054	Kaladp0674s0038
CHE	Kaladp0032s0054	Kaladp0674s0085
CHE	Kaladp0032s0054	Kaladp0674s0122
CHE	Kaladp0032s0054	Kaladp0712s0004
CHE	Kaladp0032s0054	Kaladp0735s0004
CHE	Kaladp0032s0054	Kaladp0746s0006
CHE	Kaladp0032s0054	Kaladp0748s0040
CHE	Kaladp0032s0054	Kaladp0803s0001
CHE	Kaladp0032s0054	Kaladp0807s0004
CHE	Kaladp0032s0054	Kaladp0808s0011
CHE	Kaladp0032s0054	Kaladp0809s0003
CHE	Kaladp0032s0054	Kaladp0809s0058
CHE	Kaladp0032s0054	Kaladp0809s0080
CHE	Kaladp0032s0054	Kaladp0809s0144
CHE	Kaladp0032s0054	Kaladp0822s0015
CHE	Kaladp0032s0054	Kaladp0833s0005
CHE	Kaladp0032s0054	Kaladp0837s0003
CHE	Kaladp0032s0054	Kaladp0840s0018
CHE	Kaladp0032s0054	Kaladp0845s0005
CHE	Kaladp0032s0054	Kaladp0848s0001
CHE	Kaladp0032s0054	Kaladp0872s0016
CHE	Kaladp0032s0054	Kaladp0911s0010
CHE	Kaladp0032s0054	Kaladp0912s0011
CHE	Kaladp0032s0054	Kaladp0926s0010
CHE	Kaladp0032s0054	Kaladp0958s0004
CHE	Kaladp0032s0054	Kaladp0959s0006
CHE	Kaladp0032s0054	Kaladp0959s0007
CHE	Kaladp0032s0054	Kaladp0975s0001
CHE	Kaladp0032s0054	Kaladp0977s0013
CHE	Kaladp0032s0054	Kaladp0978s0003
CHE	Kaladp0032s0054	Kaladp0979s0004
CHE	Kaladp0032s0054	Kaladp0991s0001
CHE	Kaladp0032s0054	Kaladp0998s0002
CHE	Kaladp0032s0054	Kaladp1047s0003
CHE	Kaladp0032s0054	Kaladp1047s0005
CHE	Kaladp0032s0054	Kaladp1071s0020
CHE	Kaladp0032s0054	Kaladp1119s0003
CHE	Kaladp0032s0054	Kaladp1129s0001
CHE	Kaladp0032s0054	Kaladp1156s0008
CHE	Kaladp0032s0054	Kaladp1182s0006
CHE	Kaladp0032s0054	Kaladp1221s0046
CHE	Kaladp0032s0054	Kaladp1222s0016
CHE	Kaladp0032s0054	Kaladp1246s0008
CHE	Kaladp0032s0054	Kaladp1246s0013
CHE	Kaladp0032s0054	Kaladp1262s0004
CHE	Kaladp0032s0054	Kaladp1298s0002
CHE	Kaladp0032s0054	Kaladp1304s0005
CHE	Kaladp0032s0054	Kaladp1305s0003
CHE	Kaladp0032s0054	Kaladp1307s0001
CHE	Kaladp0032s0054	Kaladp1319s0007
CHE	Kaladp0032s0054	Kaladp1324s0017
CHE	Kaladp0032s0054	Kaladp1324s0039

## Sheet: Stomata
Name	Gene1	Gene2
SLAC1	Kaladp0050s0214	Kaladp0011s0629
SLAC1	Kaladp0050s0214	Kaladp0011s0630
SLAC1	Kaladp0050s0214	Kaladp0016s0286
SLAC1	Kaladp0050s0214	Kaladp0020s0102
SLAC1	Kaladp0050s0214	Kaladp0038s0083
SLAC1	Kaladp0050s0214	Kaladp0050s0200
SLAC1	Kaladp0050s0214	Kaladp0060s0197
SLAC1	Kaladp0050s0214	Kaladp0070s0050
SLAC1	Kaladp0050s0214	Kaladp0092s0092
SLAC1	Kaladp0050s0214	Kaladp0095s0407
SLAC1	Kaladp0050s0214	Kaladp0096s0116
SLAC1	Kaladp0050s0214	Kaladp0881s0003
QUAC1	Kaladp0091s0013	Kaladp0060s0197
QUAC1	Kaladp0091s0013	Kaladp0095s0407
QUAC1	Kaladp0091s0013	Kaladp0096s0116
QUAC1	Kaladp0091s0013	Kaladp0881s0003
OST1	Kaladp0016s0289	Kaladp0031s0121
OST1	Kaladp0016s0289	Kaladp0079s0142
OST2	Kaladp0098s0188	Kaladp0002s0108
OST2	Kaladp0098s0188	Kaladp0008s0682
OST2	Kaladp0098s0188	Kaladp0008s0825
OST2	Kaladp0098s0188	Kaladp0009s0039
OST2	Kaladp0098s0188	Kaladp0011s0205
OST2	Kaladp0098s0188	Kaladp0011s0260
OST2	Kaladp0098s0188	Kaladp0011s1190
OST2	Kaladp0098s0188	Kaladp0016s0053
OST2	Kaladp0098s0188	Kaladp0016s0299
OST2	Kaladp0098s0188	Kaladp0016s0338
OST2	Kaladp0098s0188	Kaladp0018s0259
OST2	Kaladp0098s0188	Kaladp0020s0069
OST2	Kaladp0098s0188	Kaladp0022s0048
OST2	Kaladp0098s0188	Kaladp0022s0187
OST2	Kaladp0098s0188	Kaladp0024s0514
OST2	Kaladp0098s0188	Kaladp0024s0629
OST2	Kaladp0098s0188	Kaladp0024s0937
OST2	Kaladp0098s0188	Kaladp0025s0033
OST2	Kaladp0098s0188	Kaladp0030s0016
OST2	Kaladp0098s0188	Kaladp0034s0065
OST2	Kaladp0098s0188	Kaladp0034s0076
OST2	Kaladp0098s0188	Kaladp0034s0111
OST2	Kaladp0098s0188	Kaladp0037s0015
OST2	Kaladp0098s0188	Kaladp0039s0197
OST2	Kaladp0098s0188	Kaladp0039s0251
OST2	Kaladp0098s0188	Kaladp0040s0244
OST2	Kaladp0098s0188	Kaladp0040s0588
OST2	Kaladp0098s0188	Kaladp0040s0622
OST2	Kaladp0098s0188	Kaladp0040s0745
OST2	Kaladp0098s0188	Kaladp0042s0283
OST2	Kaladp0098s0188	Kaladp0042s0360
OST2	Kaladp0098s0188	Kaladp0044s0024
OST2	Kaladp0098s0188	Kaladp0044s0039
OST2	Kaladp0098s0188	Kaladp0045s0475
OST2	Kaladp0098s0188	Kaladp0045s0503
OST2	Kaladp0098s0188	Kaladp0045s0532
OST2	Kaladp0098s0188	Kaladp0047s0134
OST2	Kaladp0098s0188	Kaladp0048s0334
OST2	Kaladp0098s0188	Kaladp0050s0238
OST2	Kaladp0098s0188	Kaladp0050s0270
OST2	Kaladp0098s0188	Kaladp0053s0096
OST2	Kaladp0098s0188	Kaladp0053s0210
OST2	Kaladp0098s0188	Kaladp0053s0558
OST2	Kaladp0098s0188	Kaladp0056s0087
OST2	Kaladp0098s0188	Kaladp0058s0431
OST2	Kaladp0098s0188	Kaladp0059s0223
OST2	Kaladp0098s0188	Kaladp0060s0009
OST2	Kaladp0098s0188	Kaladp0060s0084
OST2	Kaladp0098s0188	Kaladp0067s0080
OST2	Kaladp0098s0188	Kaladp0074s0050
OST2	Kaladp0098s0188	Kaladp0078s0011
OST2	Kaladp0098s0188	Kaladp0081s0266
OST2	Kaladp0098s0188	Kaladp0089s0031
OST2	Kaladp0098s0188	Kaladp0095s0179
OST2	Kaladp0098s0188	Kaladp0095s0189
OST2	Kaladp0098s0188	Kaladp0098s0174
OST2	Kaladp0098s0188	Kaladp0099s0097
OST2	Kaladp0098s0188	Kaladp0488s0015
OST2	Kaladp0098s0188	Kaladp0577s0011
OST2	Kaladp0098s0188	Kaladp0674s0194
OST2	Kaladp0098s0188	Kaladp1150s0001
OST2	Kaladp0098s0188	Kaladp1221s0042
PHOT2	Kaladp0033s0113	Kaladp0010s0125
PHOT2	Kaladp0033s0113	Kaladp0024s0331
PHOT2	Kaladp0033s0113	Kaladp0034s0159
PHOT2	Kaladp0033s0113	Kaladp0044s0064
PHOT2	Kaladp0033s0113	Kaladp0045s0073
PHOT2	Kaladp0033s0113	Kaladp0045s0074
PHOT2	Kaladp0033s0113	Kaladp0060s0481
PHOT2	Kaladp0033s0113	Kaladp0061s0091
PHOT2	Kaladp0033s0113	Kaladp0062s0056
PHOT2	Kaladp0033s0113	Kaladp0085s0012
PHOT2	Kaladp0033s0113	Kaladp0095s0466
PHOT2	Kaladp0033s0113	Kaladp0101s0294
PHOT2	Kaladp0033s0113	Kaladp0351s0023
