# Supplementary material for: Rhythmic Mechanisms Governing CAM Photosynthesis in Kalanchoe fedtschenkoi: High-Resolution Temporal Transcriptomics
Source: Int J Mol Sci. 2026 Jan 29;27(3):1342. doi: 10.3390/ijms27031342 (PMC12897691; doi:10.3390/ijms27031342)
Supplement: Supplementary file 1 [file ijms-27-01342-s001.zip › Supplementary Table S3.xlsx]

## Sheet: MYB TFs
Supplementary Table S3. Identification of MYB transcript factor under light/dark (LD) and constant light (LL) conditions in Kalanchoe fedtschenkoi
Kalanchoë_ID	Transciption_factor	Description	Category
Kaladp0019s0045	MYB-HB-like:transcription factor	Homeodomain-like superfamily protein	LD only
Kaladp0071s0124	MYB-HB-like:transcription factor	myb domain protein 88	LD only
Kaladp0674s0160	MYB-HB-like:transcription factor	myb domain protein 96	LD only
Kaladp0073s0079	MYB-HB-like:transcription factor	myb-like HTH transcriptional regulator family protein	LD only
Kaladp0002s0129	MYB-HB-like:transcription factor	myb domain protein 57	LD only
Kaladp0043s0294	MYB:transcription factor	Alcohol dehydrogenase transcription factor Myb/SANT-like family protein	LD only
Kaladp0045s0411	MYB-HB-like:transcription factor	myb-like HTH transcriptional regulator family protein	LD only
Kaladp0033s0259	MYB-HB-like:transcription factor	Homeodomain-like superfamily protein	LD only
Kaladp0063s0022	MYB-HB-like:transcription factor;MYB/SANT:transcription factor	Duplicated homeodomain-like superfamily protein	LD only
Kaladp0006s0005	MYB-HB-like:transcription factor	Homeodomain-like superfamily protein	LD only
Kaladp0060s0452	MYB-HB-like:transcription factor	myb-like HTH transcriptional regulator family protein	LD only
Kaladp0055s0239	MYB-HB-like:transcription factor	myb domain protein 4	LD only
Kaladp0033s0313	MYB-HB-like:transcription factor;MYB/SANT:transcription factor	homolog of yeast ADA2 2A	LD only
Kaladp0022s0159	MYB-HB-like:transcription factor;MYB/SANT:transcription factor	SWITCH/sucrose nonfermenting 3C	LD only
Kaladp0046s0117	MYB-HB-like:transcription factor	phosphate starvation response 1	LD only
Kaladp0070s0104	MYB-HB-like:transcription factor	TRF-like 1	LD only
Kaladp0043s0101	MYB-HB-like:transcription factor	myb-like transcription factor family protein	LD only
Kaladp0040s0411	MYB-HB-like:transcription factor	myb domain protein 66	LD only
Kaladp0099s0098	MYB-HB-like:transcription factor;MYB/SANT:transcription factor	Duplicated homeodomain-like superfamily protein	LD only
Kaladp0016s0316	MYB-HB-like:transcription factor	telomere repeat binding factor 1	LD only
Kaladp0033s0028	MYB-HB-like:transcription factor	myb domain protein 59	LD only
Kaladp1129s0043	MYB:transcription factor	Alcohol dehydrogenase transcription factor Myb/SANT-like family protein	LD only
Kaladp0024s0937	MYB-HB-like:transcription factor;MYB/SANT:transcription factor	RAD-like 6	LD only
Kaladp0055s0132	MYB-HB-like:transcription factor	myb domain protein 4	LD only
Kaladp0024s0287	MYB-HB-like:transcription factor;MYB/SANT:transcription factor	DnaJ domain ;Myb-like DNA-binding domain	LD only
Kaladp0069s0011	MYB-HB-like:transcription factor;MYB/SANT:transcription factor;SNF2:chromatin remodeling;ISWI:chromatin remodeling	chromatin-remodeling protein 11	LD only
Kaladp0098s0221	MYB-HB-like:transcription factor	TRF-like 8	LD only
Kaladp0037s0398	MYB-HB-like:transcription factor	myb-like HTH transcriptional regulator family protein	LD only
Kaladp1150s0001	MYB-HB-like:transcription factor;MYB/SANT:transcription factor	RAD-like 6	LD only
Kaladp0955s0002	MYB-HB-like:transcription factor	myb domain protein 73	LD only
Kaladp0042s0135	MYB-HB-like:transcription factor;MYB/SANT:transcription factor	DnaJ domain ;Myb-like DNA-binding domain	LD only
Kaladp0073s0026	MYB-HB-like:transcription factor	myb-like transcription factor family protein	LD only
Kaladp0912s0011	MYB-HB-like:transcription factor	phosphate starvation response 1	LD only
Kaladp0060s0189	MYB-HB-like:transcription factor	myb domain protein 73	LD only
Kaladp0050s0108	MYB-HB-like:transcription factor	myb-like transcription factor family protein	LD only
Kaladp0040s0664	MYB-HB-like:transcription factor	phosphate starvation response 1	LD only
Kaladp0099s0042	MYB-HB-like:transcription factor	RAD-like 6	LD only
Kaladp0085s0073	MYB-HB-like:transcription factor	TRF-like 8	LD only
Kaladp0192s0019	MYB-HB-like:transcription factor	myb-like HTH transcriptional regulator family protein	LD only
Kaladp0016s0274	MYB-HB-like:transcription factor	RAD-like 6	LD only
Kaladp0051s0099	MYB-HB-like:transcription factor	TRF-like 5	LD only
Kaladp0039s0004	MYB:transcription factor	myb domain protein 94	LD only
Kaladp0095s0568	MYB-HB-like:transcription factor	myb domain protein 96	LD only
Kaladp0024s0857	MYB-HB-like:transcription factor;MYB/SANT:transcription factor	Homeodomain-like superfamily protein	LD only
Kaladp0092s0168	MYB-HB-like:transcription factor	Homeodomain-like superfamily protein	LD only
Kaladp0033s0047	MYB-HB-like:transcription factor	Homeodomain-like superfamily protein	LD only
Kaladp0054s0045	MYB-HB-like:transcription factor	myb domain protein 3r-5	LD only
Kaladp0131s0030	MYB-HB-like:transcription factor	Homeodomain-like superfamily protein	LD only
Kaladp0096s0113	MYB-HB-like:transcription factor	myb domain protein 4	LD only
Kaladp0058s0314	MYB:transcription factor	Homeodomain-like superfamily protein	LD only
Kaladp0059s0221	MYB:transcription factor	Duplicated homeodomain-like superfamily protein	LD only
Kaladp0069s0016	MYB-HB-like:transcription factor	DNA binding	LD only
Kaladp0070s0167	MYB-HB-like:transcription factor	Homeodomain-like superfamily protein	LD only
Kaladp0037s0141	MYB-HB-like:transcription factor;MYB/SANT:transcription factor	Duplicated homeodomain-like superfamily protein	LD only
Kaladp0631s0002	MYB:transcription factor	sequence-specific DNA binding transcription factors	LD only
Kaladp0051s0067	MYB-HB-like:transcription factor	myb family transcription factor	LD only
Kaladp0031s0137	MYB-HB-like:transcription factor;MYB/SANT:transcription factor	TSL-kinase interacting protein 1	LD only
Kaladp0878s0033	MYB-HB-like:transcription factor	RING/FYVE/PHD zinc finger superfamily protein	LD only
Kaladp0039s0582	MYB-HB-like:transcription factor;MYB/SANT:transcription factor	Duplicated homeodomain-like superfamily protein	LD only
Kaladp0048s0370	MYB-HB-like:transcription factor	TRF-like 10	LD only
Kaladp0082s0034	MYB-HB-like:transcription factor;MYB/SANT:transcription factor	switch subunit 3	LD only
Kaladp0088s0027	MYB-HB-like:transcription factor	Homeodomain-like superfamily protein	LD only
Kaladp0056s0068	MYB:transcription factor	sequence-specific DNA binding transcription factors	LD only
Kaladp0056s0024	MYB-HB-like:transcription factor;MYB/SANT:transcription factor	SWITCH/sucrose nonfermenting 3A	LD only
Kaladp0020s0113	MYB-HB-like:transcription factor	RAD-like 6	LD only
Kaladp0101s0274	MYB-HB-like:transcription factor	myb domain protein 88	LD only
Kaladp0024s0285	MYB-HB-like:transcription factor	myb domain protein 65	LD only
Kaladp0085s0103	MYB-HB-like:transcription factor	myb-like transcription factor family protein	LD only
Kaladp0030s0014	MYB:transcription factor	Duplicated homeodomain-like superfamily protein	LD only
Kaladp0081s0357	MYB:transcription factor	RNA-metabolising metallo-beta-lactamase family protein	LD only
Kaladp0048s0377	MYB-HB-like:transcription factor	TRF-like 5	LD only
Kaladp0036s0282	MYB-HB-like:transcription factor	telomere repeat binding factor 3	LD only
Kaladp0020s0036	MYB-HB-like:transcription factor	DNA-binding bromodomain-containing protein	LD only
Kaladp0043s0275	MYB-HB-like:transcription factor	Homeodomain-like superfamily protein	LD only
Kaladp0008s0516	MYB-HB-like:transcription factor	Duplicated homeodomain-like superfamily protein	LD only
Kaladp0071s0099	MYB-HB-like:transcription factor	Homeodomain-like superfamily protein	LD only
Kaladp0278s0008	MYB-HB-like:transcription factor	myb domain protein 4r1	LD only
Kaladp0037s0134	MYB-HB-like:transcription factor	myb domain protein 109	LD only
Kaladp0042s0136	MYB-HB-like:transcription factor	myb domain protein 65	LD only
Kaladp0026s0035	MYB-HB-like:transcription factor	myb domain protein 16	LD only
Kaladp0043s0224	MYB:transcription factor	GT-2-like 1	LD only
Kaladp0081s0061	MYB-HB-like:transcription factor	Homeodomain-like superfamily protein	LD only
Kaladp0058s0641	MYB-HB-like:transcription factor	myb domain protein 48	LD only
Kaladp0087s0061	MYB-HB-like:transcription factor	myb-like HTH transcriptional regulator family protein	LD only
Kaladp0045s0220	MYB-HB-like:transcription factor;MYB/SANT:transcription factor	Duplicated homeodomain-like superfamily protein	LD only
Kaladp0008s0226	MYB:transcription factor	Homeodomain-like superfamily protein	LD only
Kaladp0058s0582	MYB-HB-like:transcription factor	myb domain protein 96	LD only
Kaladp0096s0052	MYB-HB-like:transcription factor	myb domain protein 85	LD only
Kaladp0091s0133	MYB-HB-like:transcription factor	Homeodomain-like superfamily protein	LD only
Kaladp0045s0314	MYB-HB-like:transcription factor	myb domain protein 12	LD only
Kaladp0381s0002	MYB-HB-like:transcription factor	myb domain protein 6	LD only
Kaladp0044s0073	MYB-HB-like:transcription factor	myb domain protein 111	LD only
Kaladp0048s0116	MYB-HB-like:transcription factor	myb domain protein 52	LD only
Kaladp0102s0089	MYB-HB-like:transcription factor	Homeodomain-like protein	LD only
Kaladp0024s0246	MYB-HB-like:transcription factor	Homeodomain-like superfamily protein	LD only
Kaladp0053s0458	MYB-HB-like:transcription factor	Homeodomain-like superfamily protein	LD only
Kaladp0008s0500	MYB-HB-like:transcription factor	myb domain protein 12	LD only
Kaladp0674s0067	MYB-HB-like:transcription factor	myb domain protein 86	LD only
Kaladp0057s0098	MYB-HB-like:transcription factor	myb domain protein 61	LD only
Kaladp0022s0217	MYB:transcription factor	Homeodomain-like superfamily protein	LD only
Kaladp0036s0258	MYB-HB-like:transcription factor;MYB/SANT:transcription factor	Duplicated homeodomain-like superfamily protein	LD only
Kaladp0059s0055	MYB-HB-like:transcription factor;MYB/SANT:transcription factor	Duplicated homeodomain-like superfamily protein	LD only
Kaladp0067s0082	MYB:transcription factor	Duplicated homeodomain-like superfamily protein	LD only
Kaladp0034s0174	MYB-HB-like:transcription factor	myb domain protein 61	LD only
Kaladp0003s0134	MYB-HB-like:transcription factor	myb domain protein 12	LD only
Kaladp0031s0129	MYB-HB-like:transcription factor	Homeodomain-like superfamily protein	LD only
Kaladp0008s0419	MYB-HB-like:transcription factor	TRF-like 8	LD only
Kaladp0808s0016	MYB-HB-like:transcription factor	Homeodomain-like superfamily protein	LD only
Kaladp0085s0022	MYB-HB-like:transcription factor	RAD-like 1	LD only
Kaladp0025s0031	MYB-HB-like:transcription factor	myb domain protein 5	LD only
Kaladp0059s0088	MYB-HB-like:transcription factor;MYB/SANT:transcription factor	Duplicated homeodomain-like superfamily protein	LD only
Kaladp0008s0138	MYB-HB-like:transcription factor	myb domain protein 7	LD only
Kaladp0048s0342	MYB-HB-like:transcription factor	RAD-like 6	LD only
Kaladp0055s0531	MYB-HB-like:transcription factor	myb domain protein 61	LD only
Kaladp0671s0007	MYB-HB-like:transcription factor	myb domain protein 66	LD only
Kaladp0011s0359	MYB-HB-like:transcription factor	myb-like HTH transcriptional regulator family protein	LD only
Kaladp0037s0048	MYB-HB-like:transcription factor	myb domain protein 36	LD only
Kaladp0016s0229	MYB-HB-like:transcription factor	myb domain protein 4	LD only
Kaladp0075s0058	MYB-HB-like:transcription factor	Homeodomain-like superfamily protein	LD only
Kaladp0868s0040	MYB-HB-like:transcription factor	myb domain protein 113	LD only
Kaladp0091s0163	MYB-HB-like:transcription factor	Homeodomain-like superfamily protein	LD only
Kaladp0020s0109	MYB-HB-like:transcription factor	RAD-like 6	LD only
Kaladp0074s0052	MYB-HB-like:transcription factor	myb domain protein 5	LD only
Kaladp0048s0034	MYB-HB-like:transcription factor	TRF-like 6	LD only
Kaladp0060s0471	MYB-HB-like:transcription factor	myb domain protein 78	LD only
Kaladp0050s0318	MYB-HB-like:transcription factor	myb domain protein 62	LD only
Kaladp0028s0045	MYB-HB-like:transcription factor	Homeodomain-like superfamily protein	LD only
Kaladp0039s0287	MYB-HB-like:transcription factor	myb domain protein 78	LD only
Kaladp0076s0199	MYB-HB-like:transcription factor	RAD-like 6	LD only
Kaladp0016s0134	MYB-HB-like:transcription factor	myb domain protein 17	LD only
Kaladp0039s0162	MYB-HB-like:transcription factor	myb domain protein 5	LD only
Kaladp0095s0347	MYB-HB-like:transcription factor	MYB-like 102	LD only
Kaladp0029s0084	MYB-HB-like:transcription factor	myb domain protein 3r-4	LD only
Kaladp0096s0027	MYB-HB-like:transcription factor	myb domain protein 3	LD only
Kaladp0098s0232	MYB:transcription factor	Duplicated homeodomain-like superfamily protein	LD only
Kaladp0039s0505	MYB-HB-like:transcription factor	myb domain protein 116	LD only
Kaladp0095s0501	MYB-HB-like:transcription factor	Homeodomain-like protein	LD only
Kaladp0096s0163	MYB-HB-like:transcription factor	myb domain protein 56	LD only
Kaladp0100s0074	MYB-HB-like:transcription factor	TRF-like 9	LD only
Kaladp0016s0061	MYB-HB-like:transcription factor	myb domain protein 36	LD only
Kaladp0059s0339	MYB-HB-like:transcription factor	myb domain protein 78	LD only
Kaladp0073s0143	MYB-HB-like:transcription factor	GBF\'s pro-rich region-interacting factor 1	LD only
Kaladp0102s0125	MYB-HB-like:transcription factor	myb domain protein 36	LD only
Kaladp0032s0059	MYB-HB-like:transcription factor	myb-like transcription factor family protein	LD only
Kaladp0061s0173	MYB-HB-like:transcription factor	myb domain protein 105	LD only
Kaladp1221s0008	MYB-HB-like:transcription factor	myb domain protein 103	LD only
Kaladp0066s0115	MYB-HB-like:transcription factor	Homeodomain-like superfamily protein	LD-LL
Kaladp0022s0244	MYB:transcription factor	Homeodomain-like superfamily protein	LD-LL
Kaladp0036s0161	MYB-HB-like:transcription factor	Homeodomain-like superfamily protein	LD-LL
Kaladp0496s0018	MYB-HB-like:transcription factor	circadian clock associated 1	LD-LL
Kaladp0574s0015	MYB-HB-like:transcription factor	Homeodomain-like superfamily protein	LD-LL
Kaladp0037s0347	MYB-HB-like:transcription factor	Homeodomain-like superfamily protein	LD-LL
Kaladp0053s0025	MYB-HB-like:transcription factor	Homeodomain-like superfamily protein	LD-LL
Kaladp0058s0177	MYB-HB-like:transcription factor;MYB/SANT:transcription factor;SNF2:chromatin remodeling;ISWI:chromatin remodeling	chromatin-remodeling protein 11	LD-LL
Kaladp0262s0019	MYB-HB-like:transcription factor	Homeodomain-like superfamily protein	LD-LL
Kaladp0577s0020	MYB-HB-like:transcription factor	Homeodomain-like superfamily protein	LD-LL
Kaladp0262s0013	MYB-HB-like:transcription factor	Homeodomain-like superfamily protein	LD-LL
Kaladp0092s0025	MYB-HB-like:transcription factor	myb domain protein 4	LD-LL
Kaladp0039s0361	MYB-HB-like:transcription factor;MYB/SANT:transcription factor	Duplicated homeodomain-like superfamily protein	LD-LL
Kaladp0102s0074	MYB-HB-like:transcription factor	Homeodomain-like superfamily protein	LD-LL
Kaladp0488s0003	MYB-HB-like:transcription factor	GBF\'s pro-rich region-interacting factor 1	LD-LL
Kaladp0022s0168	MYB-HB-like:transcription factor	Homeodomain-like superfamily protein	LD-LL
Kaladp0059s0319	MYB-HB-like:transcription factor	Homeodomain-like superfamily protein	LD-LL
Kaladp0058s0347	MYB-HB-like:transcription factor	myb domain protein 23	LD-LL
Kaladp0096s0026	MYB-HB-like:transcription factor	myb domain protein 0	LD-LL
Kaladp0053s0577	MYB-HB-like:transcription factor	Homeodomain-like superfamily protein	LD-LL
Kaladp0071s0377	MYB-HB-like:transcription factor	Homeodomain-like superfamily protein	LD-LL
Kaladp0011s0744	MYB-HB-like:transcription factor	myb domain protein 60	LD-LL
Kaladp0026s0139	MYB:transcription factor	Duplicated homeodomain-like superfamily protein	LD-LL
Kaladp0096s0097	MYB-HB-like:transcription factor	myb domain protein 113	LD-LL
Kaladp0667s0002	MYB-HB-like:transcription factor	myb domain protein 5	LD-LL
Kaladp0058s0340	MYB-HB-like:transcription factor	myb domain protein 98	LD-LL
Kaladp0058s0549	MYB:transcription factor	Duplicated homeodomain-like superfamily protein	LD-LL
Kaladp1295s0017	MYB-HB-like:transcription factor	myb-like transcription factor family protein	LD-LL
Kaladp0099s0036	MYB-HB-like:transcription factor;MYB/SANT:transcription factor	RAD-like 6	LD-LL
Kaladp0046s0192	MYB-HB-like:transcription factor	Homeodomain-like superfamily protein	LD-LL
Kaladp0016s0001	MYB-HB-like:transcription factor	myb domain protein 113	LD-LL
Kaladp0005s0032	MYB-HB-like:transcription factor	myb domain protein 59	LD-LL
Kaladp0039s0413	MYB-HB-like:transcription factor	GBF\'s pro-rich region-interacting factor 1	LD-LL
Kaladp0060s0368	MYB-HB-like:transcription factor	Homeodomain-like superfamily protein	LD-LL
Kaladp0433s0008	MYB-HB-like:transcription factor	Homeodomain-like/winged-helix DNA-binding family protein	LD-LL
Kaladp0048s0087	MYB-HB-like:transcription factor	myb domain protein 30	LD-LL
Kaladp0062s0146	MYB-HB-like:transcription factor	telomere repeat binding factor 1	LD-LL
Kaladp0053s0314	MYB-HB-like:transcription factor	myb domain protein 12	LD-LL
Kaladp0024s0187	MYB-HB-like:transcription factor	myb-like transcription factor family protein	LD-LL
Kaladp0053s0429	MYB-HB-like:transcription factor;MYB/SANT:transcription factor	Duplicated homeodomain-like superfamily protein	LD-LL
Kaladp0037s0533	MYB:transcription factor	Duplicated homeodomain-like superfamily protein	LD-LL
Kaladp0666s0032	MYB-HB-like:transcription factor	Homeodomain-like superfamily protein	LD-LL
Kaladp0042s0044	MYB-HB-like:transcription factor	Homeodomain-like superfamily protein	LD-LL
Kaladp0095s0836	MYB-HB-like:transcription factor	myb domain protein 4	LD-LL
Kaladp0037s0482	MYB-HB-like:transcription factor	MYB-like 102	LD-LL
Kaladp0040s0439	MYB-HB-like:transcription factor	myb domain protein 30	LD-LL
Kaladp0048s0933	MYB-HB-like:transcription factor	myb-like transcription factor family protein	LD-LL
Kaladp0075s0039	MYB-HB-like:transcription factor	myb domain protein 48	LD-LL
Kaladp0047s0039	MYB-HB-like:transcription factor	myb domain protein 73	LD-LL
Kaladp0016s0076	MYB-HB-like:transcription factor	myb domain protein 113	LL only
Kaladp0035s0080	MYB-HB-like:transcription factor	Homeodomain-like superfamily protein	LL only
Kaladp0008s0352	MYB-HB-like:transcription factor	Duplicated homeodomain-like superfamily protein	LL only
Kaladp1246s0018	MYB-HB-like:transcription factor	myb-like transcription factor family protein	LL only
Kaladp0016s0268	MYB-HB-like:transcription factor	RAD-like 6	LL only
Kaladp0013s0034	MYB-HB-like:transcription factor	myb domain protein 73	Other
Kaladp0046s0332	MYB-HB-like:transcription factor	cell division cycle 5	Other
Kaladp0042s0243	MYB-HB-like:transcription factor	myb-like HTH transcriptional regulator family protein	Other
Kaladp0055s0349	MYB-HB-like:transcription factor	Homeodomain-like superfamily protein	Other
Kaladp0039s0631	MYB-HB-like:transcription factor	telomeric DNA binding protein 1	Other
Kaladp0733s0001	MYB-HB-like:transcription factor	Homeodomain-like/winged-helix DNA-binding family protein	Other
Kaladp0060s0451	MYB-HB-like:transcription factor	Homeodomain-like superfamily protein	Other
Kaladp0019s0143	MYB-HB-like:transcription factor	TRF-like 6	Other
Kaladp0674s0091	MYB-HB-like:transcription factor	myb family transcription factor	Other
Kaladp0062s0126	MYB-HB-like:transcription factor	myb domain protein 17	Other
Kaladp0192s0035	MYB-HB-like:transcription factor	Homeodomain-like superfamily protein	Other
Kaladp0020s0123	MYB-HB-like:transcription factor;MYB/SANT:transcription factor	DNA-binding family protein	Other
Kaladp0048s0278	MYB-HB-like:transcription factor;MYB/SANT:transcription factor	Duplicated homeodomain-like superfamily protein	Other
Kaladp0058s0338	MYB-HB-like:transcription factor;SNF2:chromatin remodeling	SNF2 domain-containing protein / helicase domain-containing protein	Other
Kaladp0040s0584	MYB-HB-like:transcription factor;MYB/SANT:transcription factor	switch subunit 3	Other
Kaladp0674s0117	MYB-HB-like:transcription factor	myb-like transcription factor family protein	Other
Kaladp0040s0243	MYB-HB-like:transcription factor	myb domain protein r1	Other
Kaladp0047s0273	MYB-HB-like:transcription factor	Duplicated homeodomain-like superfamily protein	Other
Kaladp0060s0382	MYB-HB-like:transcription factor	Homeodomain-like superfamily protein	Other
Kaladp0060s0146	MYB-HB-like:transcription factor	Homeodomain-like superfamily protein	Other
Kaladp0048s0257	MYB-HB-like:transcription factor	Duplicated homeodomain-like superfamily protein	Other
Kaladp0059s0149	MYB-HB-like:transcription factor	Homeodomain-like/winged-helix DNA-binding family protein	Other
Kaladp0048s0285	MYB-HB-like:transcription factor	myb domain protein 3r-5	Other
Kaladp0089s0053	MYB-HB-like:transcription factor	Homeodomain-like superfamily protein	Other
Kaladp0066s0109	MYB-HB-like:transcription factor	myb domain protein 5	Other
Kaladp0060s0433	MYB:transcription factor	Duplicated homeodomain-like superfamily protein	Other
Kaladp0011s0226	MYB-HB-like:transcription factor	myb domain protein 36	Other
Kaladp0011s0430	MYB-HB-like:transcription factor	myb domain protein 4	Other
Kaladp0070s0168	MYB-HB-like:transcription factor	Homeodomain-like superfamily protein	Other
Kaladp0045s0459	MYB-HB-like:transcription factor	myb domain protein 56	Other
Kaladp0158s0001	MYB-HB-like:transcription factor	myb-like transcription factor family protein	Other
Kaladp0010s0090	MYB-HB-like:transcription factor	MYB-like 102	Other
Kaladp0043s0190	MYB-HB-like:transcription factor	myb domain protein 4	Other
Kaladp0048s0575	MYB-HB-like:transcription factor	myb-like HTH transcriptional regulator family protein	Other
Kaladp0039s0533	MYB-HB-like:transcription factor	myb domain protein 4	Other
Kaladp0037s0405	MYB-HB-like:transcription factor	myb domain protein 60	Other
Kaladp0076s0304	MYB-HB-like:transcription factor	MYB-like 102	Other
Kaladp0062s0040	MYB-HB-like:transcription factor	myb-like transcription factor family protein	Other
Kaladp0011s0746	MYB-HB-like:transcription factor	myb domain protein 56	Other
Kaladp0083s0057	MYB-HB-like:transcription factor	TRF-like 9	Other
Kaladp0013s0025	MYB-HB-like:transcription factor	myb domain protein 68	Other
Kaladp0011s0718	MYB-HB-like:transcription factor	myb domain protein 46	Other
Kaladp0085s0090	MYB-HB-like:transcription factor	RAD-like 1	Other
Kaladp0096s0004	MYB-HB-like:transcription factor	Duplicated homeodomain-like superfamily protein	Other
Kaladp0062s0059	MYB-HB-like:transcription factor	myb domain protein 112	Other
Kaladp0059s0175	MYB:transcription factor	Duplicated homeodomain-like superfamily protein	Other
Kaladp0050s0226	MYB-HB-like:transcription factor	myb domain protein 85	Other
Kaladp0266s0005	MYB-HB-like:transcription factor	myb domain protein 97	Other
Kaladp0093s0175	MYB-HB-like:transcription factor	myb domain protein 101	Other
Kaladp0068s0290	MYB-HB-like:transcription factor	myb-like HTH transcriptional regulator family protein	Other
Kaladp0964s0014	MYB-HB-like:transcription factor	myb domain protein 65	Other
Kaladp0011s0962	MYB-HB-like:transcription factor	myb domain protein 73	Other
Kaladp0066s0022	MYB-HB-like:transcription factor	myb domain protein 12	Other
Kaladp0747s0018	MYB-HB-like:transcription factor	myb-like HTH transcriptional regulator family protein	Other
Kaladp0048s0001	MYB-HB-like:transcription factor	myb domain protein 36	Other
Kaladp0095s0538	MYB-HB-like:transcription factor	myb domain protein 5	Other
Kaladp0050s0168	MYB-HB-like:transcription factor	myb domain protein 103	Other
Kaladp0102s0049	MYB-HB-like:transcription factor	myb domain protein 79	Other
Kaladp0048s0923	MYB-HB-like:transcription factor	myb domain protein 30	Other
Kaladp0061s0032	MYB-HB-like:transcription factor	Homeodomain-like protein	Other
Kaladp0403s0009	MYB-HB-like:transcription factor	myb domain protein 83	Other
Kaladp0024s0608	MYB:transcription factor	hydroxyproline-rich glycoprotein family protein	Other
Kaladp0071s0403	MYB-HB-like:transcription factor	myb domain protein 68	Other
Kaladp0079s0022	MYB-HB-like:transcription factor	myb-like HTH transcriptional regulator family protein	Other
Kaladp0036s0180	MYB-HB-like:transcription factor	Homeodomain-like superfamily protein	Other
Kaladp0053s0590	MYB-HB-like:transcription factor	myb domain protein 9	Other
Kaladp0062s0022	MYB-HB-like:transcription factor	myb domain protein 62	Other
Kaladp0071s0176	MYB:transcription factor	Homeodomain-like superfamily protein	Other
Kaladp0008s0436	MYB-HB-like:transcription factor	myb domain protein 68	Other
Kaladp0087s0065	MYB:transcription factor	Duplicated homeodomain-like superfamily protein	Other
Kaladp0441s0001	MYB-HB-like:transcription factor	myb domain protein 12	Other
Kaladp0441s0001	MYB-HB-like:transcription factor	Duplicated homeodomain-like superfamily protein	Other
Kaladp0008s0391	MYB-HB-like:transcription factor	myb domain protein 7	Other
Kaladp0009s0063	MYB-HB-like:transcription factor	Duplicated homeodomain-like superfamily protein	Other
Kaladp0010s0130	MYB-HB-like:transcription factor	Homeodomain-like superfamily protein	Other
Kaladp0011s0407	MYB-HB-like:transcription factor	myb-like transcription factor family protein	Other
Kaladp0011s0429	MYB-HB-like:transcription factor	Duplicated homeodomain-like superfamily protein	Other
Kaladp0011s1175	MYB-HB-like:transcription factor	myb domain protein 68	Other
Kaladp0022s0016	MYB-HB-like:transcription factor	myb domain protein 15	Other
Kaladp0022s0036	MYB-HB-like:transcription factor	response regulator 1	Other
Kaladp0022s0065	MYB-HB-like:transcription factor;MYB/SANT:transcription factor	RAD-like 1	Other
Kaladp0024s0003	MYB-HB-like:transcription factor	myb domain protein 36	Other
Kaladp0024s0271	MYB-HB-like:transcription factor	Homeodomain-like transcriptional regulator	Other
Kaladp0024s0555	MYB-HB-like:transcription factor	myb domain protein 12	Other
Kaladp0024s0682	MYB-HB-like:transcription factor	myb domain protein 40	Other
Kaladp0031s0049	MYB-HB-like:transcription factor	myb domain protein 101	Other
Kaladp0031s0072	MYB-HB-like:transcription factor	MYB-like 102	Other
Kaladp0033s0075	MYB-HB-like:transcription factor	myb domain protein 113	Other
Kaladp0037s0484	MYB-HB-like:transcription factor	myb domain protein 58	Other
Kaladp0039s0023	MYB-HB-like:transcription factor	MYB-like 102	Other
Kaladp0045s0488	MYB-HB-like:transcription factor	myb domain protein 101	Other
Kaladp0046s0120	MYB-HB-like:transcription factor	myb domain protein 15	Other
Kaladp0048s0197	MYB-HB-like:transcription factor	myb domain protein 94	Other
Kaladp0048s0209	MYB-HB-like:transcription factor	myb domain protein 9	Other
Kaladp0048s0224	MYB-HB-like:transcription factor	myb domain protein 9	Other
Kaladp0048s0347	MYB-HB-like:transcription factor	RAD-like 6	Other
Kaladp0048s0431	MYB-HB-like:transcription factor	myb domain protein 101	Other
Kaladp0048s0504	MYB-HB-like:transcription factor	myb domain protein 26	Other
Kaladp0048s0727	MYB-HB-like:transcription factor	myb domain protein 113	Other
Kaladp0048s0881	MYB-HB-like:transcription factor	myb domain protein 98	Other
Kaladp0053s0209	MYB-HB-like:transcription factor	myb domain protein 21	Other
Kaladp0053s0681	MYB-HB-like:transcription factor	myb domain protein 18	Other
Kaladp0055s0363	MYB-HB-like:transcription factor	myb domain protein 45	Other
Kaladp0060s0237	MYB-HB-like:transcription factor	DNA binding	Other
Kaladp0062s0060	MYB-HB-like:transcription factor	myb domain protein 112	Other
Kaladp0072s0069	MYB-HB-like:transcription factor	myb domain protein 113	Other
Kaladp0073s0110	MYB-HB-like:transcription factor	MYB-like 102	Other
Kaladp0079s0139	MYB-HB-like:transcription factor	myb domain protein 120	Other
Kaladp0079s0184	MYB-HB-like:transcription factor	myb domain protein 68	Other
Kaladp0081s0191	MYB-HB-like:transcription factor	myb domain protein 78	Other
Kaladp0084s0050	MYB-HB-like:transcription factor	myb domain protein 2	Other
Kaladp0089s0098	MYB-HB-like:transcription factor	myb domain protein 15	Other
Kaladp0095s0599	MYB-HB-like:transcription factor	Duplicated homeodomain-like superfamily protein	Other
Kaladp0099s0035	MYB-HB-like:transcription factor	RAD-like 6	Other
Kaladp0099s0037	MYB-HB-like:transcription factor	RAD-like 6	Other
Kaladp0099s0038	MYB-HB-like:transcription factor	RAD-like 6	Other
Kaladp0101s0300	MYB-HB-like:transcription factor	myb domain protein 52	Other
Kaladp0102s0139	MYB-HB-like:transcription factor	myb-like transcription factor family protein	Other
Kaladp0103s0001	MYB-HB-like:transcription factor	myb-like HTH transcriptional regulator family protein	Other
Kaladp0192s0048	MYB-HB-like:transcription factor	myb domain protein 63	Other
Kaladp0418s0008	MYB-HB-like:transcription factor	myb domain protein 18	Other
Kaladp0418s0009	MYB-HB-like:transcription factor	myb domain protein 18	Other
Kaladp0418s0029	MYB-HB-like:transcription factor	myb-like transcription factor family protein	Other
Kaladp0515s0205	MYB-HB-like:transcription factor	myb domain protein 5	Other
Kaladp0606s0021	MYB-HB-like:transcription factor	myb domain protein 98	Other
Kaladp0671s0013	MYB-HB-like:transcription factor	myb domain protein 24	Other
Kaladp0674s0076	MYB-HB-like:transcription factor	myb domain protein 98	Other
Kaladp0778s0001	MYB-HB-like:transcription factor	myb domain protein 113	Other
Kaladp0808s0009	MYB-HB-like:transcription factor	myb domain protein 9	Other
Kaladp0809s0077	MYB-HB-like:transcription factor	myb domain protein 36	Other
Kaladp0912s0017	MYB-HB-like:transcription factor	myb domain protein 13	Other
Kaladp1072s0001	MYB-HB-like:transcription factor	myb domain protein 36	Other
Kaladp1222s0046	MYB-HB-like:transcription factor	myb domain protein 90	Other
Kaladp1324s0027	MYB-HB-like:transcription factor	myb domain protein 9	Other
